# Supplementary material for: Construction and comprehensive analysis of a ceRNA network to reveal potential prognostic biomarkers for lung adenocarcinoma
Source: BMC Cancer. 2021 Jul 23;21:849. doi: 10.1186/s12885-021-08462-8 (PMC8299662; doi:10.1186/s12885-021-08462-8)
Supplement: Supplementary file 1 — Additional file 1. [file 12885_2021_8462_MOESM1_ESM.xlsx]

## Sheet: Table S1
Supplementary Table S1. Screening the differentially expressed circRNAs in GSE101684 dataset.
circRNA	Alias	AveExpr	t	B	log2FC	P.Value
hsa_circRNA_007832	hsa_circ_0007832	8.11922	-12.5149	6.75833	-1.51892	4.72e-07
hsa_circRNA_104871	hsa_circ_0088036	9.13895	11.1176	5.87823	2.08313	1.31e-06
hsa_circRNA_080968	hsa_circ_0080968	9.90905	11.0141	5.80756	2.43204	1.42e-06
hsa_circRNA_000680	hsa_circ_0000680	8.55282	10.8311	5.68052	1.73989	1.64e-06
hsa_circRNA_000812	hsa_circ_0000812	8.30433	10.0879	5.13685	1.99653	2.99e-06
hsa_circRNA_002375	hsa_circ_0002375	6.29441	-9.92394	5.01059	-1.53263	3.43e-06
hsa_circRNA_005425	hsa_circ_0005425	7.41366	-9.62929	4.77767	-1.43612	4.42e-06
hsa_circRNA_102761	hsa_circ_0009043	6.76568	-9.4147	4.60299	-1.04446	5.34e-06
hsa_circRNA_052165	hsa_circ_0052165	7.96036	9.40785	4.59734	1.42218	5.38e-06
hsa_circRNA_001100	hsa_circ_0000877	8.28072	9.3067	4.51341	1.19662	5.88e-06
hsa_circRNA_104248	hsa_circ_0002073	8.76331	9.29204	4.50116	1.68546	5.96e-06
hsa_circRNA_101873	hsa_circ_0004315	7.50362	9.21334	4.43506	1.90908	6.4e-06
hsa_circRNA_103888	hsa_circ_0005777	5.92529	-9.14336	4.37576	-1.11117	6.82e-06
hsa_circRNA_101833	hsa_circ_0039908	11.0039	9.03279	4.28109	2.83611	7.54e-06
hsa_circRNA_060176	hsa_circ_0060176	7.48047	8.94028	4.20093	1.4098	8.21e-06
hsa_circRNA_103415	hsa_circ_0008234	6.91347	-8.93986	4.20057	-1.35864	8.21e-06
hsa_circRNA_103414	hsa_circ_0001320	7.02015	-8.9354	4.19667	-1.30719	8.25e-06
hsa_circRNA_000997	hsa_circ_0001845	8.83494	-8.8321	4.10607	-1.8221	9.08e-06
hsa_circRNA_003524	hsa_circ_0003524	7.36446	8.80704	4.08393	1.06375	9.3e-06
hsa_circRNA_006349	hsa_circ_0006349	12.7085	8.75715	4.03964	2.49637	9.74e-06
hsa_circRNA_103047	hsa_circ_0060144	10.8104	8.72279	4.009	1.90587	1.01e-05
hsa_circRNA_012173	hsa_circ_0012173	6.62223	8.5828	3.88282	1.0035	1.15e-05
hsa_circRNA_008584	hsa_circ_0008584	9.16569	8.52077	3.82623	2.09367	1.22e-05
hsa_circRNA_047641	hsa_circ_0047641	7.48695	8.50783	3.81438	1.39906	1.24e-05
hsa_circRNA_004397	hsa_circ_0004397	6.60737	8.46135	3.77163	1.81244	1.29e-05
hsa_circRNA_100294	hsa_circ_0002286	5.73129	-8.41302	3.72695	-1.44302	1.35e-05
hsa_circRNA_090446	hsa_circ_0090446	7.86846	8.36806	3.68514	1.50392	1.41e-05
hsa_circRNA_102566	hsa_circ_0003312	7.217	-8.35005	3.66833	-1.55207	1.44e-05
hsa_circRNA_100043	hsa_circ_0009624	8.1515	8.28111	3.60365	1.64141	1.54e-05
hsa_circRNA_037798	hsa_circ_0037798	11.3651	8.14694	3.47624	1.98454	1.76e-05
hsa_circRNA_071312	hsa_circ_0071312	9.73945	8.09787	3.42912	1.88911	1.85e-05
hsa_circRNA_101777	hsa_circ_0038718	8.39267	8.07435	3.40644	1.11938	1.89e-05
hsa_circRNA_102787	hsa_circ_0001055	6.38414	-8.04121	3.37437	-1.2613	1.96e-05
hsa_circRNA_101555	hsa_circ_0001955	9.01723	8.03939	3.37261	2.33938	1.96e-05
hsa_circRNA_103162	hsa_circ_0062317	8.62477	-7.9602	3.29545	-1.055	2.12e-05
hsa_circRNA_101508	hsa_circ_0007705	8.19907	7.94758	3.28309	1.05413	2.15e-05
hsa_circRNA_101707	hsa_circ_0000673	8.76414	7.87077	3.20742	1.35626	2.33e-05
hsa_circRNA_050998	hsa_circ_0050998	6.97924	7.84613	3.183	1.04551	2.38e-05
hsa_circRNA_080289	hsa_circ_0080289	7.37571	7.83527	3.17222	1.01135	2.41e-05
hsa_circRNA_104165	hsa_circ_0077526	7.48855	7.80731	3.14438	1.14974	2.48e-05
hsa_circRNA_102928	hsa_circ_0058495	9.70696	7.79203	3.12913	1.5875	2.52e-05
hsa_circRNA_003596	hsa_circ_0003596	7.09839	7.77354	3.11064	1.41186	2.57e-05
hsa_circRNA_101083	hsa_circ_0027033	6.30373	-7.69445	3.03107	-1.04472	2.79e-05
hsa_circRNA_101744	hsa_circ_0005699	9.75395	7.69177	3.02836	1.92957	2.8e-05
hsa_circRNA_100385	hsa_circ_0004370	7.37319	7.62091	2.95639	1.22035	3.01e-05
hsa_circRNA_001937	hsa_circ_0000700	10.8478	7.57565	2.9101	2.34049	3.16e-05
hsa_circRNA_104499	hsa_circ_0082564	8.39887	7.56881	2.90309	1.09925	3.18e-05
hsa_circRNA_007443	hsa_circ_0007443	5.95382	-7.52776	2.86085	-1.35981	3.32e-05
hsa_circRNA_018818	hsa_circ_0018818	7.1422	7.51198	2.84456	1.00715	3.38e-05
hsa_circRNA_102061	hsa_circ_0043438	9.81987	7.50915	2.84164	1.52796	3.39e-05
hsa_circRNA_103948	hsa_circ_0003528	7.83595	7.50697	2.83938	1.39104	3.4e-05
hsa_circRNA_100187	hsa_circ_0003751	6.113	7.45492	2.78539	1.04869	3.59e-05
hsa_circRNA_047771	hsa_circ_0047771	8.91793	7.43681	2.76653	1.3517	3.66e-05
hsa_circRNA_007507	hsa_circ_0007507	12.6663	-7.38961	2.71716	-1.39228	3.85e-05
hsa_circRNA_104640	hsa_circ_0001806	13.2765	7.36519	2.69151	2.5427	3.95e-05
hsa_circRNA_058741	hsa_circ_0058741	7.07347	7.35832	2.68428	1.13187	3.98e-05
hsa_circRNA_000365	hsa_circ_0000365	6.91854	-7.34977	2.67527	-1.03012	4.02e-05
hsa_circRNA_083789	hsa_circ_0083789	6.61981	7.34407	2.66926	1.00481	4.04e-05
hsa_circRNA_001618	hsa_circ_0001618	8.69145	7.30463	2.62756	1.25225	4.22e-05
hsa_circRNA_028143	hsa_circ_0028143	7.65292	7.25771	2.57769	1.06359	4.44e-05
hsa_circRNA_103470	hsa_circ_0067301	9.45828	7.23989	2.55869	2.73198	4.53e-05
hsa_circRNA_100533	hsa_circ_0006608	9.53762	7.19037	2.50563	1.58798	4.78e-05
hsa_circRNA_100811	hsa_circ_0022025	7.17833	7.1797	2.49415	1.32032	4.84e-05
hsa_circRNA_062683	hsa_circ_0062683	12.3483	7.17127	2.48509	1.76497	4.88e-05
hsa_circRNA_102565	hsa_circ_0008590	6.98888	-7.1456	2.45739	-1.47581	5.02e-05
hsa_circRNA_005414	hsa_circ_0005414	7.78453	7.11172	2.42071	1.48102	5.21e-05
hsa_circRNA_103820	hsa_circ_0072309	6.8892	-7.10944	2.41824	-1.36467	5.22e-05
hsa_circRNA_102422	hsa_circ_0048687	6.70226	7.04023	2.34282	1.05054	5.64e-05
hsa_circRNA_000298	hsa_circ_0000298	11.8184	7.03521	2.33731	1.99706	5.67e-05
hsa_circRNA_016229	hsa_circ_0016229	8.75314	-7.01585	2.31609	-1.55289	5.8e-05
hsa_circRNA_061260	hsa_circ_0061260	6.85975	7.0011	2.29989	1.58453	5.89e-05
hsa_circRNA_103212	hsa_circ_0006385	7.31815	-6.99145	2.28927	-1.50775	5.96e-05
hsa_circRNA_000342	hsa_circ_0000342	10.9409	-6.98748	2.2849	-1.03928	5.98e-05
hsa_circRNA_006652	hsa_circ_0006652	7.35504	6.9783	2.27478	1.34906	6.04e-05
hsa_circRNA_018998	hsa_circ_0018998	9.68653	6.91773	2.20775	1.77422	6.47e-05
hsa_circRNA_037128	hsa_circ_0037128	9.76782	6.89861	2.18649	1.13887	6.61e-05
hsa_circRNA_005411	hsa_circ_0005411	11.7064	6.89444	2.18184	1.79391	6.64e-05
hsa_circRNA_103503	hsa_circ_0001965	7.39336	-6.88493	2.17124	-1.06532	6.71e-05
hsa_circRNA_104086	hsa_circ_0003738	9.9403	6.88059	2.16641	1.30075	6.75e-05
hsa_circRNA_103224	hsa_circ_0063329	8.07986	-6.86542	2.14946	-1.28284	6.86e-05
hsa_circRNA_100119	hsa_circ_0002909	7.88714	6.85678	2.1398	1.06964	6.93e-05
hsa_circRNA_016121	hsa_circ_0016121	7.17592	-6.85061	2.13289	-1.36285	6.98e-05
hsa_circRNA_001691	hsa_circ_0001691	10.5579	-6.83704	2.11768	-1.33157	7.09e-05
hsa_circRNA_042265	hsa_circ_0042265	10.7238	6.81715	2.09534	1.93687	7.25e-05
hsa_circRNA_084708	hsa_circ_0084708	6.49482	-6.7931	2.06825	-1.57663	7.45e-05
hsa_circRNA_074559	hsa_circ_0074559	11.9666	-6.78185	2.05556	-1.39659	7.55e-05
hsa_circRNA_101287	hsa_circ_0008274	8.58738	6.76447	2.03591	1.15458	7.7e-05
hsa_circRNA_031968	hsa_circ_0031968	12.4261	6.75867	2.02935	2.33131	7.75e-05
hsa_circRNA_004939	hsa_circ_0004939	11.1788	6.75816	2.02876	1.62498	7.76e-05
hsa_circRNA_101144	hsa_circ_0028196	9.03934	6.71681	1.98181	1.07215	8.13e-05
hsa_circRNA_009044	hsa_circ_0009044	11.7622	-6.6584	1.91509	-1.07552	8.7e-05
hsa_circRNA_001161	hsa_circ_0001161	9.73965	6.63793	1.89159	1.10101	8.91e-05
hsa_circRNA_000121	hsa_circ_0000121	11.7877	6.5468	1.78628	2.059	9.91e-05
hsa_circRNA_104405	hsa_circ_0080638	7.55054	6.53378	1.77114	1.20602	0.000100588
hsa_circRNA_006766	hsa_circ_0006766	11.4845	6.52536	1.76134	1.88123	0.000101585
hsa_circRNA_100432	hsa_circ_0004777	6.31207	-6.49455	1.72537	-1.09976	0.000105332
hsa_circRNA_051348	hsa_circ_0051348	8.19348	6.47731	1.70518	1.28876	0.000107493
hsa_circRNA_001059	hsa_circ_0000554	9.57347	6.4397	1.66101	1.73831	0.000112377
hsa_circRNA_100630	hsa_circ_0005235	7.62296	6.40483	1.61988	1.18478	0.000117122
hsa_circRNA_004045	hsa_circ_0004045	7.45465	6.40337	1.61815	1.35522	0.000117326
hsa_circRNA_038011	hsa_circ_0038011	11.6856	-6.39373	1.60674	-1.3941	0.000118678
hsa_circRNA_028826	hsa_circ_0028826	9.9258	6.37587	1.58558	1.07152	0.000121229
hsa_circRNA_102505	hsa_circ_0050395	9.95375	6.3498	1.5546	1.57903	0.00012506
hsa_circRNA_104939	hsa_circ_0089131	8.0291	6.34005	1.54299	1.15347	0.000126526
hsa_circRNA_013480	hsa_circ_0013480	8.52703	-6.32845	1.52916	-2.0452	0.000128295
hsa_circRNA_050649	hsa_circ_0050649	10.3155	6.30289	1.49861	2.14933	0.00013229
hsa_circRNA_101295	hsa_circ_0030777	8.84561	-6.28463	1.47673	-1.17053	0.000135227
hsa_circRNA_001655	hsa_circ_0001655	9.69111	6.28177	1.4733	1.7447	0.000135693
hsa_circRNA_001175	hsa_circ_0001658	8.88937	6.21731	1.39564	1.13272	0.000146679
hsa_circRNA_100370	hsa_circ_0015002	13.763	6.20508	1.38084	1.37138	0.000148871
hsa_circRNA_050648	hsa_circ_0050648	11.3063	6.14393	1.30651	2.23861	0.000160376
hsa_circRNA_000895	hsa_circ_0000895	12.8505	-6.12937	1.28872	-1.08447	0.000163257
hsa_circRNA_102629	hsa_circ_0000978	9.03469	-6.12035	1.2777	-1.44444	0.000165068
hsa_circRNA_022963	hsa_circ_0022963	10.6741	6.10712	1.26149	1.20142	0.000167766
hsa_circRNA_102442	hsa_circ_0049271	13.8164	-6.0964	1.24835	-1.13275	0.000169987
hsa_circRNA_100674	hsa_circ_0000257	8.72405	6.09029	1.24085	1.32813	0.000171268
hsa_circRNA_104230	hsa_circ_0078346	5.6581	6.08564	1.23514	1.04693	0.000172248
hsa_circRNA_051036	hsa_circ_0051036	10.0124	6.07883	1.22676	1.5368	0.000173698
hsa_circRNA_032891	hsa_circ_0032891	8.19748	6.06891	1.21455	1.30026	0.000175831
hsa_circRNA_001846	hsa_circ_0000520	12.2116	6.06741	1.21271	1.48108	0.000176156
hsa_circRNA_004310	hsa_circ_0004310	8.27437	6.06596	1.21093	1.42235	0.00017647
hsa_circRNA_092412	hsa_circ_0000574	10.2336	6.02918	1.16553	1.70815	0.000184663
hsa_circRNA_103730	hsa_circ_0005654	7.10515	-5.99508	1.12325	-1.09824	0.00019263
hsa_circRNA_007624	hsa_circ_0007624	8.44736	5.99446	1.12248	1.53663	0.000192779
hsa_circRNA_101408	hsa_circ_0032704	9.28951	5.95596	1.07455	1.31955	0.000202231
hsa_circRNA_103606	hsa_circ_0069244	6.0068	-5.89076	0.992855	-1.13753	0.000219408
hsa_circRNA_104172	hsa_circ_0077607	13.5479	5.87844	0.977346	2.05641	0.000222829
hsa_circRNA_056670	hsa_circ_0056670	6.85599	5.84114	0.930252	1.71331	0.000233542
hsa_circRNA_038032	hsa_circ_0038032	9.92166	5.79962	0.877592	1.00302	0.000246126
hsa_circRNA_102683	hsa_circ_0007386	7.5413	-5.78443	0.858259	-1.2167	0.000250912
hsa_circRNA_000791	hsa_circ_0000282	11.0591	5.77424	0.845277	1.63971	0.000254178
hsa_circRNA_048574	hsa_circ_0048574	11.5405	5.77033	0.840291	1.56998	0.000255444
hsa_circRNA_023525	hsa_circ_0023525	9.02618	5.74023	0.801803	1.14091	0.000265424
hsa_circRNA_005078	hsa_circ_0005078	5.82508	-5.73735	0.798118	-1.07728	0.0002664
hsa_circRNA_400048	hsa_circ_0092327	11.7127	5.73156	0.790706	1.44999	0.000268373
hsa_circRNA_000049	hsa_circ_0000049	6.16943	5.68064	0.725235	1.2968	0.000286442
hsa_circRNA_028319	hsa_circ_0028319	7.07028	5.67358	0.716118	1.19803	0.000289051
hsa_circRNA_004182	hsa_circ_0004182	7.54639	-5.65287	0.689362	-1.20436	0.000296848
hsa_circRNA_017469	hsa_circ_0017469	6.5748	5.59888	0.619283	1.01274	0.00031827
hsa_circRNA_009618	hsa_circ_0009618	7.85854	5.54203	0.545017	1.34823	0.000342646
hsa_circRNA_002099	hsa_circ_0002099	7.78387	-5.52972	0.52887	-1.84696	0.000348186
hsa_circRNA_057028	hsa_circ_0057028	9.83088	-5.52369	0.520949	-1.16235	0.000350936
hsa_circRNA_000317	hsa_circ_0000317	10.2647	-5.50681	0.498751	-2.61112	0.000358759
hsa_circRNA_101198	hsa_circ_0003725	9.04327	-5.45197	0.426344	-1.19819	0.000385497
hsa_circRNA_086154	hsa_circ_0086154	10.4031	-5.4196	0.383385	-1.13499	0.000402285
hsa_circRNA_103809	hsa_circ_0072088	10.0242	5.41778	0.380961	2.84663	0.000403254
hsa_circRNA_082317	hsa_circ_0082317	7.08143	5.40623	0.36559	1.14959	0.00040945
hsa_circRNA_017854	hsa_circ_0017854	6.06074	5.34674	0.286098	1.11525	0.000443037
hsa_circRNA_000319	hsa_circ_0000319	7.52466	-5.33335	0.268129	-1.96125	0.000451
hsa_circRNA_103502	hsa_circ_0001358	7.18379	5.30234	0.226409	1.18734	0.000470042
hsa_circRNA_103188	hsa_circ_0062682	11.6045	5.27211	0.185589	1.65927	0.000489445
hsa_circRNA_102046	hsa_circ_0043256	12.4234	-5.27062	0.183582	-1.34961	0.00049042
hsa_circRNA_065384	hsa_circ_0065384	10.5053	5.25939	0.168382	1.01964	0.000497861
hsa_circRNA_102677	hsa_circ_0002017	6.94967	-5.24744	0.152178	-1.11417	0.000505918
hsa_circRNA_101015	hsa_circ_0000378	8.58972	5.18515	0.0674089	1.75738	0.000550226
hsa_circRNA_105018	hsa_circ_0004957	10.0865	5.16254	0.0364794	1.21705	0.000567335
hsa_circRNA_002901	hsa_circ_0002901	11.3475	5.15283	0.0231825	1.4376	0.000574852
hsa_circRNA_004119	hsa_circ_0004119	6.37778	-5.10353	-0.0445995	-1.10133	0.00061474
hsa_circRNA_102678	hsa_circ_0002346	6.95211	-5.09376	-0.0580694	-1.00748	0.000622988
hsa_circRNA_091840	hsa_circ_0091840	7.48147	5.0912	-0.0616098	1.3304	0.000625174
hsa_circRNA_022430	hsa_circ_0022430	6.54682	-5.09027	-0.0628949	-1.0425	0.00062597
hsa_circRNA_103664	hsa_circ_0003534	7.88293	5.08758	-0.0666073	1.00855	0.000628273
hsa_circRNA_001914	hsa_circ_0000902	8.73642	-4.99275	-0.198258	-1.55076	0.000715653
hsa_circRNA_102062	hsa_circ_0007990	9.37618	-4.97579	-0.221952	-1.03435	0.000732618
hsa_circRNA_400071	hsa_circ_0092283	12.5118	4.96317	-0.239601	1.99076	0.000745514
hsa_circRNA_102681	hsa_circ_0053958	6.85093	-4.95726	-0.247882	-1.09081	0.000751642
hsa_circRNA_006727	hsa_circ_0006727	12.5034	4.95288	-0.254015	1.69525	0.000756214
hsa_circRNA_102451	hsa_circ_0003892	8.13652	4.93522	-0.2788	1.06617	0.000774972
hsa_circRNA_002178	hsa_circ_0000519	11.5456	4.92915	-0.287324	1.38026	0.000781529
hsa_circRNA_000950	hsa_circ_0001525	6.33998	-4.91131	-0.312421	-1.03899	0.000801159
hsa_circRNA_023216	hsa_circ_0023216	8.79559	4.86269	-0.381072	1.10856	0.000857401
hsa_circRNA_053955	hsa_circ_0053955	6.22297	-4.86226	-0.381675	-1.02779	0.000857912
hsa_circRNA_085694	hsa_circ_0085694	10.3173	-4.85691	-0.38926	-1.47363	0.000864366
hsa_circRNA_101812	hsa_circ_0000699	8.76223	-4.83363	-0.422272	-1.22086	0.000893025
hsa_circRNA_000348	hsa_circ_0000348	8.2014	-4.82677	-0.432013	-1.25076	0.000901662
hsa_circRNA_000968	hsa_circ_0000968	9.18575	4.82471	-0.434943	1.07658	0.000904276
hsa_circRNA_001640	hsa_circ_0001640	7.02063	-4.79655	-0.475039	-2.07333	0.000940815
hsa_circRNA_103714	hsa_circ_0070610	11.3783	4.78971	-0.484796	1.5719	0.000949927
hsa_circRNA_080773	hsa_circ_0080773	8.84356	-4.7831	-0.494225	-1.3966	0.000958817
hsa_circRNA_006294	hsa_circ_0006294	7.24338	-4.7628	-0.523246	-1.25772	0.000986701
hsa_circRNA_104740	hsa_circ_0086444	10.1208	4.73762	-0.559325	1.20835	0.0010225
hsa_circRNA_091419	hsa_circ_0091419	8.10938	4.73566	-0.562129	1.20343	0.00102533
hsa_circRNA_003264	hsa_circ_0003264	6.81153	-4.73369	-0.564959	-1.60718	0.0010282
hsa_circRNA_009054	hsa_circ_0009054	8.0918	-4.71755	-0.58814	-1.01096	0.00105201
hsa_circRNA_100802	hsa_circ_0009018	9.70925	-4.70832	-0.601422	-1.19091	0.0010659
hsa_circRNA_000320	hsa_circ_0000320	9.21982	-4.69789	-0.616436	-1.99741	0.00108183
hsa_circRNA_101958	hsa_circ_0041555	9.89251	-4.63828	-0.702588	-1.07646	0.00117789
hsa_circRNA_039187	hsa_circ_0039187	7.65024	4.63588	-0.706064	1.32349	0.00118194
hsa_circRNA_100157	hsa_circ_0011462	7.69198	4.61606	-0.73484	1.28862	0.001216
hsa_circRNA_092446	hsa_circ_0000803	8.06913	4.58521	-0.779735	1.74462	0.00127112
hsa_circRNA_102171	hsa_circ_0004789	13.2183	-4.57256	-0.798186	-1.3881	0.00129448
hsa_circRNA_001067	hsa_circ_0000644	11.521	4.51544	-0.881807	1.69048	0.00140589
hsa_circRNA_066781	hsa_circ_0066781	7.56687	-4.50952	-0.890491	-1.24535	0.00141799
hsa_circRNA_002971	hsa_circ_0002971	6.00229	4.49887	-0.906141	1.19523	0.00144007
hsa_circRNA_104605	hsa_circ_0084140	7.97128	4.47781	-0.937143	1.53376	0.00148483
hsa_circRNA_001388	hsa_circ_0001388	8.89274	-4.39311	-1.06248	-1.24745	0.00168041
hsa_circRNA_000675	hsa_circ_0001117	6.49103	4.38022	-1.08165	1.06655	0.00171251
hsa_circRNA_058230	hsa_circ_0058230	11.6316	4.36938	-1.09778	1.25315	0.00174001
hsa_circRNA_100367	hsa_circ_0014879	10.227	4.36471	-1.10474	1.34459	0.00175199
hsa_circRNA_105027	hsa_circ_0006789	11.5034	4.36468	-1.10477	1.27219	0.00175206
hsa_circRNA_001288	hsa_circ_0000999	9.66761	-4.348	-1.12965	-1.80149	0.00179563
hsa_circRNA_101066	hsa_circ_0026337	13.7502	-4.34531	-1.13366	-1.11037	0.00180275
hsa_circRNA_025460	hsa_circ_0025460	8.47776	4.33363	-1.15111	1.71526	0.00183408
hsa_circRNA_001766	hsa_circ_0001766	6.81109	4.33245	-1.15287	1.10241	0.00183727
hsa_circRNA_092516	hsa_circ_0001216	7.45294	4.32994	-1.15662	1.04229	0.00184408
hsa_circRNA_007647	hsa_circ_0007647	8.52765	4.27228	-1.24305	1.02059	0.00200837
hsa_circRNA_075557	hsa_circ_0075557	9.57617	-4.2579	-1.26468	-1.27038	0.00205173
hsa_circRNA_101836	hsa_circ_0000711	8.42439	-4.24505	-1.28404	-1.21514	0.00209133
hsa_circRNA_100375	hsa_circ_0006758	11.301	4.22931	-1.30777	1.16363	0.00214093
hsa_circRNA_003447	hsa_circ_0003447	14.304	4.2189	-1.3235	1.33749	0.00217443
hsa_circRNA_101000	hsa_circ_0000374	13.3141	-4.19335	-1.36212	-1.11071	0.00225899
hsa_circRNA_103130	hsa_circ_0001193	8.59193	-4.13603	-1.44914	-1.35031	0.00246176
hsa_circRNA_005507	hsa_circ_0005507	7.25919	-4.12474	-1.46632	-1.11392	0.00250392
hsa_circRNA_101275	hsa_circ_0030428	9.23715	4.12382	-1.46773	1.12218	0.00250738
hsa_circRNA_002572	hsa_circ_0002572	9.7137	4.10501	-1.4964	1.12877	0.00257944
hsa_circRNA_102331	hsa_circ_0047285	9.58234	-4.07119	-1.54808	-1.16444	0.00271461
hsa_circRNA_000864	hsa_circ_0000662	9.74951	-4.05225	-1.5771	-1.13948	0.00279358
hsa_circRNA_104327	hsa_circ_0001971	11.551	4.03518	-1.60328	2.03399	0.00286682
hsa_circRNA_101748	hsa_circ_0003645	12.0979	3.99199	-1.6697	2.00266	0.0030614
hsa_circRNA_002873	hsa_circ_0002873	10.1646	-3.95312	-1.72969	-1.60779	0.00324851
hsa_circRNA_043122	hsa_circ_0043122	7.57846	-3.90626	-1.80224	-1.13546	0.00349025
hsa_circRNA_102728	hsa_circ_0006110	9.97147	-3.86874	-1.86052	-1.31683	0.00369748
hsa_circRNA_103468	hsa_circ_0067260	10.0426	3.86502	-1.86631	1.27928	0.00371873
hsa_circRNA_104589	hsa_circ_0001789	8.41674	-3.86115	-1.87233	-1.27538	0.00374097
hsa_circRNA_059914	hsa_circ_0059914	11.4238	3.86021	-1.87381	1.32848	0.00374643
hsa_circRNA_101689	hsa_circ_0007763	8.10319	-3.8463	-1.89547	-1.32969	0.00382763
hsa_circRNA_033628	hsa_circ_0033628	10.9776	3.84003	-1.90525	2.23473	0.00386487
hsa_circRNA_100504	hsa_circ_0017248	6.88769	-3.83102	-1.9193	-1.24731	0.00391904
hsa_circRNA_101957	hsa_circ_0003239	8.46897	-3.81154	-1.9497	-1.03391	0.00403883
hsa_circRNA_101213	hsa_circ_0029426	14.7319	-3.80801	-1.95522	-1.02885	0.00406097
hsa_circRNA_053294	hsa_circ_0053294	7.3015	3.79948	-1.96855	1.33665	0.00411495
hsa_circRNA_003101	hsa_circ_0003101	10.8326	-3.794	-1.97714	-1.13119	0.00415009
hsa_circRNA_000442	hsa_circ_0001625	10.0187	-3.78028	-1.99861	-1.14954	0.0042393
hsa_circRNA_006411	hsa_circ_0006411	8.82242	-3.73702	-2.06645	-1.30899	0.00453412
hsa_circRNA_100388	hsa_circ_0015232	9.17776	3.73382	-2.07148	1.03188	0.00455679
hsa_circRNA_103670	hsa_circ_0006168	14.239	3.71576	-2.09988	1.92029	0.00468688
hsa_circRNA_005606	hsa_circ_0005606	8.81614	-3.70912	-2.11033	-1.50946	0.00473571
hsa_circRNA_104328	hsa_circ_0005251	10.5597	3.69735	-2.12886	1.71699	0.00482356
hsa_circRNA_048764	hsa_circ_0048764	12.8552	3.6296	-2.23581	1.81567	0.00536353
hsa_circRNA_010575	hsa_circ_0010575	10.3898	3.62316	-2.246	1.55089	0.00541807
hsa_circRNA_007232	hsa_circ_0007232	7.89677	-3.61174	-2.26408	-1.31168	0.0055162
hsa_circRNA_101816	hsa_circ_0005941	8.03112	-3.58915	-2.29989	-1.24922	0.00571589
hsa_circRNA_101693	hsa_circ_0007788	10.4171	3.58609	-2.30473	1.91647	0.00574348
hsa_circRNA_038822	hsa_circ_0038822	6.68415	3.57274	-2.32593	1.00208	0.00586569
hsa_circRNA_104858	hsa_circ_0087897	12.1589	-3.55141	-2.3598	-1.15489	0.0060665
hsa_circRNA_006795	hsa_circ_0006795	10.4683	-3.5425	-2.37398	-1.00779	0.0061526
hsa_circRNA_001527	hsa_circ_0001560	6.44368	-3.51107	-2.42401	-1.07219	0.00646641
hsa_circRNA_104572	hsa_circ_0007618	9.32244	3.50544	-2.43297	1.30577	0.0065243
hsa_circRNA_102680	hsa_circ_0002348	7.74405	-3.49783	-2.44511	-1.00436	0.00660354
hsa_circRNA_400008	hsa_circ_0092275	12.8186	3.48464	-2.46615	1.43384	0.00674321
hsa_circRNA_002314	hsa_circ_0002314	5.83173	-3.39767	-2.60522	-1.22995	0.0077449
hsa_circRNA_101692	hsa_circ_0005692	9.91364	3.38058	-2.6326	1.929	0.00795922
hsa_circRNA_104940	hsa_circ_0089153	11.9128	3.36761	-2.65342	1.56681	0.00812617
hsa_circRNA_001931	hsa_circ_0001931	8.0847	-3.36353	-2.65996	-1.3435	0.00817937
hsa_circRNA_000508	hsa_circ_0001942	8.0316	-3.34637	-2.68751	-1.11269	0.00840729
hsa_circRNA_001536	hsa_circ_0001536	10.3924	-3.32777	-2.7174	-1.24251	0.00866185
hsa_circRNA_104093	hsa_circ_0006757	7.98042	-3.31525	-2.73753	-1.15912	0.00883768
hsa_circRNA_029975	hsa_circ_0029975	8.26553	-3.31377	-2.73992	-1.41183	0.00885878
hsa_circRNA_000499	hsa_circ_0000499	12.7672	-3.30795	-2.74927	-1.08938	0.00894193
hsa_circRNA_089761	hsa_circ_0089761	12.2811	3.29682	-2.76718	2.22102	0.0091033
hsa_circRNA_062762	hsa_circ_0062762	6.9895	-3.25926	-2.82767	-1.1308	0.00967066
hsa_circRNA_001276	hsa_circ_0001276	7.45374	-3.23663	-2.86416	-1.15154	0.01003
hsa_circRNA_104121	hsa_circ_0076767	12.0777	-3.22748	-2.8789	-1.26236	0.0101791
hsa_circRNA_006149	hsa_circ_0006149	6.8655	-3.22366	-2.88508	-1.27756	0.0102422
hsa_circRNA_000956	hsa_circ_0001489	11.1837	3.22055	-2.8901	1.00899	0.0102938
hsa_circRNA_103731	hsa_circ_0070819	5.79725	-3.21668	-2.89634	-1.1115	0.0103583
hsa_circRNA_103419	hsa_circ_0006135	6.72247	-3.21005	-2.90703	-1.01246	0.0104698
hsa_circRNA_001057	hsa_circ_0001057	14.1427	3.18028	-2.95511	1.04871	0.0109862
hsa_circRNA_102919	hsa_circ_0007648	9.24372	-3.17664	-2.961	-1.31454	0.0110513
hsa_circRNA_104493	hsa_circ_0082413	8.65007	-3.16871	-2.97381	-1.34239	0.011194
hsa_circRNA_089763	hsa_circ_0089763	13.8902	3.16572	-2.97865	1.63972	0.0112484
hsa_circRNA_007878	hsa_circ_0007878	7.69528	-3.12408	-3.04598	-1.08934	0.0120342
hsa_circRNA_001019	hsa_circ_0001019	9.28808	-3.11078	-3.06749	-1.07235	0.0122969
hsa_circRNA_007270	hsa_circ_0007270	7.37434	-3.08509	-3.10908	-1.1242	0.0128214
hsa_circRNA_104387	hsa_circ_0080425	12.0859	3.04394	-3.17572	1.33241	0.0137098
hsa_circRNA_101248	hsa_circ_0029976	8.36951	-2.93189	-3.35736	-1.34799	0.0164643
hsa_circRNA_004649	hsa_circ_0004649	7.83359	-2.9316	-3.35782	-1.52755	0.016472
hsa_circRNA_005080	hsa_circ_0005080	10.6617	-2.9309	-3.35896	-1.18871	0.0164911
hsa_circRNA_001240	hsa_circ_0000507	9.68936	-2.92932	-3.36152	-1.00751	0.0165337
hsa_circRNA_004561	hsa_circ_0004561	10.0665	-2.92758	-3.36434	-1.06118	0.0165809
hsa_circRNA_048766	hsa_circ_0048766	13.5968	2.92183	-3.37367	1.30422	0.0167378
hsa_circRNA_104342	hsa_circ_0003162	7.27866	-2.89247	-3.42127	-1.15598	0.0175631
hsa_circRNA_069891	hsa_circ_0069891	7.76513	-2.88528	-3.43292	-1.10434	0.0177712
hsa_circRNA_100104	hsa_circ_0000034	10.9522	-2.83555	-3.51354	-1.16186	0.019283
hsa_circRNA_092377	hsa_circ_0000200	10.0079	-2.82998	-3.52257	-1.30399	0.0194604
hsa_circRNA_007120	hsa_circ_0007120	10.7229	2.82355	-3.53297	1.05211	0.0196668
hsa_circRNA_027072	hsa_circ_0027072	7.6292	-2.75461	-3.64461	-1.14604	0.0220286
hsa_circRNA_053882	hsa_circ_0053882	11.0532	-2.68213	-3.76178	-1.04219	0.0248227
hsa_circRNA_000911	hsa_circ_0001184	9.12285	-2.66781	-3.7849	-1.14814	0.0254157
hsa_circRNA_104030	hsa_circ_0001564	10.8159	-2.657	-3.80236	-1.05644	0.0258732
hsa_circRNA_100850	hsa_circ_0006857	12.6785	-2.61486	-3.87028	-1.09101	0.0277356
hsa_circRNA_103532	hsa_circ_0006614	6.52921	2.60912	-3.87953	1.15455	0.0279997
hsa_circRNA_100656	hsa_circ_0004896	11.2009	-2.56102	-3.95687	-1.60639	0.0303127
hsa_circRNA_030991	hsa_circ_0030991	6.73171	-2.55364	-3.96873	-1.01309	0.0306843
hsa_circRNA_100173	hsa_circ_0002828	8.88938	-2.53267	-4.00238	-1.26512	0.0317651
hsa_circRNA_102747	hsa_circ_0008529	9.82476	-2.53024	-4.00628	-1.0403	0.0318927
hsa_circRNA_400045	hsa_circ_0092332	10.8959	2.47694	-4.09159	1.0667	0.0348254
hsa_circRNA_081069	hsa_circ_0081069	7.84937	2.44044	-4.14983	1.32848	0.0369871
hsa_circRNA_047418	hsa_circ_0047418	8.85469	-2.42774	-4.17006	-1.12694	0.0377701
hsa_circRNA_048410	hsa_circ_0048410	6.85392	-2.42401	-4.176	-1.07218	0.0380033
hsa_circRNA_101137	hsa_circ_0028132	7.35723	-2.42299	-4.17762	-1.22908	0.0380671
hsa_circRNA_089762	hsa_circ_0089762	12.736	2.42249	-4.17842	1.39684	0.0380989
hsa_circRNA_051799	hsa_circ_0051799	10.8734	2.35355	-4.28779	1.6848	0.0426838
hsa_circRNA_007333	hsa_circ_0007333	7.58619	2.34661	-4.29877	1.13392	0.0431747
hsa_circRNA_071106	hsa_circ_0071106	7.83873	-2.33999	-4.30923	-1.04519	0.0436481
