# Supplementary material for: Construction and comprehensive analysis of a ceRNA network to reveal potential prognostic biomarkers for lung adenocarcinoma
Source: BMC Cancer. 2021 Jul 23;21:849. doi: 10.1186/s12885-021-08462-8 (PMC8299662; doi:10.1186/s12885-021-08462-8)
Supplement: Supplementary file 2 — Additional file 2. [file 12885_2021_8462_MOESM2_ESM.xlsx]

## Sheet: Table S2
Supplementary Table S2. Screening the differentially expressed circRNAs in GSE101586 dataset.
circRNA	Alias	AveExpr	t	B	log2FC	P.Value
hsa_circRNA_102231	hsa_circ_0046263	6.95233	5.45776	-3.83841	1.66934	0.000160029
hsa_circRNA_104513	hsa_circ_0007518	10.4665	-5.06537	-3.8779	-1.76043	0.000300775
hsa_circRNA_104126	hsa_circ_0076798	8.36502	-4.89442	-3.89676	-1.81001	0.000398622
hsa_circRNA_101213	hsa_circ_0029426	13.7352	-4.49069	-3.9457	-1.32894	0.000787608
hsa_circRNA_104342	hsa_circ_0003162	8.949	-4.19326	-3.98605	-1.44889	0.00131845
hsa_circRNA_103809	hsa_circ_0072088	13.3132	3.96302	-4.01996	2.5138	0.00197878
hsa_circRNA_102049	hsa_circ_0043278	13.3251	3.80963	-4.0439	2.65458	0.0026016
hsa_circRNA_100833	hsa_circ_0022383	7.56499	3.41602	-4.1104	1.89814	0.00530106
hsa_circRNA_101592	hsa_circ_0036287	11.1284	3.38603	-4.11577	1.46022	0.00559913
hsa_circRNA_103348	hsa_circ_0065214	13.0783	3.36961	-4.11872	1.39384	0.00576938
hsa_circRNA_105013	hsa_circ_0001936	9.38595	-3.34154	-4.12381	-1.32711	0.00607288
hsa_circRNA_103595	hsa_circ_0069086	10.4748	3.31515	-4.12862	1.4661	0.00637297
hsa_circRNA_101282	hsa_circ_0030569	9.31571	-3.29632	-4.13207	-1.37248	0.00659621
hsa_circRNA_103510	hsa_circ_0067934	12.6189	3.25604	-4.13952	1.14392	0.00710076
hsa_circRNA_102051	hsa_circ_0006220	11.2555	3.24261	-4.14202	2.56727	0.00727756
hsa_circRNA_100660	hsa_circ_0019390	7.75916	-3.22076	-4.1461	-1.58187	0.00757488
hsa_circRNA_104270	hsa_circ_0001666	10.5286	3.17834	-4.15409	2.4507	0.00818724
hsa_circRNA_102034	hsa_circ_0005397	13.984	3.17654	-4.15443	1.48041	0.00821434
hsa_circRNA_101002	hsa_circ_0025201	8.51926	3.15436	-4.15864	1.06232	0.00855547
hsa_circRNA_103134	hsa_circ_0061749	10.2705	-3.03712	-4.18126	-1.24893	0.0106099
hsa_circRNA_104499	hsa_circ_0082564	12.7599	3.03254	-4.18216	1.44282	0.0106995
hsa_circRNA_100146	hsa_circ_0011385	10.2472	3.01943	-4.18473	1.25105	0.0109604
hsa_circRNA_000963	hsa_circ_0001644	8.52304	-3.00967	-4.18664	-1.29063	0.0111586
hsa_circRNA_100498	hsa_circ_0017109	9.77498	2.97123	-4.19424	1.05824	0.0119752
hsa_circRNA_100395	hsa_circ_0015278	13.2695	-2.90211	-4.20805	-1.81839	0.0135965
hsa_circRNA_001350	hsa_circ_0000253	10.1911	-2.84543	-4.21951	-1.3675	0.0150881
hsa_circRNA_100834	hsa_circ_0022392	7.85678	2.78343	-4.2322	1.49161	0.0169064
hsa_circRNA_103987	hsa_circ_0004104	7.31986	2.75221	-4.23864	1.32469	0.0179025
hsa_circRNA_103123	hsa_circ_0002360	7.30759	2.72543	-4.2442	1.2495	0.0188029
hsa_circRNA_104619	hsa_circ_0084429	9.06903	2.66312	-4.25722	1.11495	0.0210751
hsa_circRNA_102045	hsa_circ_0002404	9.13223	-2.65764	-4.25837	-1.29969	0.0212875
hsa_circRNA_002172	hsa_circ_0000514	14.5029	2.64871	-4.26025	1.55349	0.0216378
hsa_circRNA_002178	hsa_circ_0000519	12.8663	2.63616	-4.26289	1.26783	0.0221401
hsa_circRNA_105037	hsa_circ_0091710	10.3311	2.6255	-4.26514	1.16155	0.0225754
hsa_circRNA_102619	hsa_circ_0000977	8.52619	2.60195	-4.27013	2.45092	0.0235675
hsa_circRNA_100542	hsa_circ_0017639	10.2721	2.59625	-4.27134	1.12325	0.0238143
hsa_circRNA_104336	hsa_circ_0003958	9.52172	2.57386	-4.2761	1.10015	0.0248071
hsa_circRNA_101706	hsa_circ_0005394	8.04527	-2.56901	-4.27713	-1.12294	0.0250275
hsa_circRNA_103834	hsa_circ_0072430	8.22957	2.55438	-4.28025	1.10327	0.0257038
hsa_circRNA_001587	hsa_circ_0000979	8.44812	-2.51705	-4.28824	-1.32785	0.0275113
hsa_circRNA_104099	hsa_circ_0076092	9.73869	-2.50165	-4.29154	-1.18493	0.0282923
hsa_circRNA_103513	hsa_circ_0006948	7.45555	2.49808	-4.29231	1.03783	0.0284764
hsa_circRNA_101085	hsa_circ_0027089	8.04995	2.498	-4.29233	1.39423	0.0284809
hsa_circRNA_102046	hsa_circ_0043256	8.32327	-2.48128	-4.29593	-1.51818	0.0293592
hsa_circRNA_000864	hsa_circ_0000662	9.94717	-2.46737	-4.29893	-1.23507	0.03011
hsa_circRNA_103511	hsa_circ_0067971	7.64734	2.46718	-4.29897	1.07576	0.0301199
hsa_circRNA_101797	hsa_circ_0000690	7.06861	2.45497	-4.3016	1.03392	0.0307949
hsa_circRNA_103602	hsa_circ_0069152	7.92298	2.44422	-4.30393	1.05109	0.0314009
hsa_circRNA_101368	hsa_circ_0003028	8.89653	2.40567	-4.31228	1.1332	0.0336699
hsa_circRNA_103948	hsa_circ_0003528	12.3877	2.39787	-4.31398	1.09902	0.0341479
hsa_circRNA_103243	hsa_circ_0001238	6.74841	2.38892	-4.31593	1.09925	0.0347045
hsa_circRNA_103563	hsa_circ_0008583	10.3773	2.37618	-4.3187	1.17612	0.0355123
hsa_circRNA_101373	hsa_circ_0005139	8.78987	-2.37364	-4.31925	-1.16601	0.0356752
hsa_circRNA_102442	hsa_circ_0049271	13.0942	-2.33883	-4.32685	-1.78724	0.0379856
hsa_circRNA_100633	hsa_circ_0018909	9.01922	2.33324	-4.32807	1.38995	0.0383697
hsa_circRNA_101287	hsa_circ_0008274	12.349	2.3332	-4.32808	1.06343	0.038372
hsa_circRNA_102751	hsa_circ_0055033	8.65381	2.32314	-4.33028	1.16986	0.0390727
hsa_circRNA_101495	hsa_circ_0003838	9.71792	2.31607	-4.33183	1.26725	0.0395727
hsa_circRNA_101900	hsa_circ_0040809	8.84124	2.30458	-4.33435	1.077	0.0403976
hsa_circRNA_103164	hsa_circ_0062389	13.6596	2.29376	-4.33672	1.00164	0.04119
hsa_circRNA_104527	hsa_circ_0083054	9.07303	2.29366	-4.33674	1.02347	0.0411975
hsa_circRNA_101367	hsa_circ_0001998	8.97603	2.2879	-4.33801	1.34081	0.0416253
hsa_circRNA_103562	hsa_circ_0007345	8.47369	2.28602	-4.33842	1.07543	0.041766
hsa_circRNA_101308	hsa_circ_0031027	8.52597	-2.25543	-4.34514	-1.49911	0.0441176
hsa_circRNA_104667	hsa_circ_0005962	7.51004	2.22389	-4.35208	1.0021	0.0466749
hsa_circRNA_104620	hsa_circ_0084443	8.5396	2.21356	-4.35436	1.13626	0.0475426
hsa_circRNA_101307	hsa_circ_0008539	8.12149	2.21165	-4.35478	1.14388	0.0477048
hsa_circRNA_400027	hsa_circ_0092367	8.62438	-2.20012	-4.35732	-1.17796	0.0486941
