# Supplementary material for: Construction and comprehensive analysis of a ceRNA network to reveal potential prognostic biomarkers for lung adenocarcinoma
Source: BMC Cancer. 2021 Jul 23;21:849. doi: 10.1186/s12885-021-08462-8 (PMC8299662; doi:10.1186/s12885-021-08462-8)
Supplement: Supplementary file 3 — Additional file 3. [file 12885_2021_8462_MOESM3_ESM.xlsx]

## Sheet: Table S3
Supplementary Table S3. Screening the differentially expressed mRNAs in GSE29249 dataset.
ID	Gene.symbol	AveExpr	t	B	log2FC	P.Value
ILMN_1663454	PKP1	7.97335	-8.68634	-1.62798	-8.27496	6.72308e-05
ILMN_3309453	RNU4-1	6.16426	-5.38115	0.0545228	-3.7727	0.000134392
ILMN_2322498	RORA	5.95015	5.54036	-0.150068	2.22744	0.000138588
ILMN_1652409	SPATA7	7.00428	5.30184	-0.0203547	1.68242	0.00015374
ILMN_2141455	ZNF781	2.49239	-7.5629	-1.95076	-4.81231	0.000158167
ILMN_3242299	CLDN9	1.14096	-8.1757	-2.88922	-9.52234	0.000227289
ILMN_3244646	RNVU1-7	9.38378	-5.04732	-0.268452	-1.73753	0.000238122
ILMN_1768662	UCK2	6.13968	-7.82814	-2.90922	-5.6191	0.000286417
ILMN_1779017	FGA	6.05256	5.48231	-0.939369	2.49093	0.000295209
ILMN_1689336	HOXA10	4.92813	-7.66204	-2.41823	-7.46998	0.000320876
ILMN_2129572	F3	8.44293	-4.87031	-0.448042	-2.36748	0.000324489
ILMN_3270853	LOC100130298	4.74563	4.85957	-0.459125	1.89854	0.000330683
ILMN_1741566	BMP7	8.02928	-9.23217	-3.18918	-7.25106	0.000333164
ILMN_2196328	POSTN	8.08273	-4.82429	-0.495675	-2.08709	0.000351912
ILMN_2376108	PSMB9	7.61835	4.78597	-0.535641	1.78453	0.000376589
ILMN_3246273	RNU1-3	9.53073	-4.74727	-0.576273	-1.63052	0.000403343
ILMN_3245678	RNU1-1	9.71646	-4.6442	-0.685831	-1.43094	0.000484695
ILMN_3236653	RNVU1-18	9.91999	-4.56029	-0.776456	-1.56411	0.000563454
ILMN_2199284	ANAPC7	3.16981	-6.02845	-2.06167	-4.41735	0.00061106
ILMN_2269256	DNAJC12	5.56925	8.02501	-3.2287	9.23157	0.000625116
ILMN_1741755	TRIM29	6.5622	-5.84114	-2.1083	-5.37252	0.000733194
ILMN_1770850	PNMA1	4.80664	4.76762	-1.40255	2.18699	0.000818957
ILMN_2058782	IFI27	11.8231	4.33146	-1.03003	1.80195	0.000853233
ILMN_1808047	PHC2	6.27191	4.26175	-1.10911	2.02177	0.000969361
ILMN_3237462	IDO2	3.10672	4.48822	-1.36821	2.6656	0.000976242
ILMN_3181473	PRICKLE1	3.33061	4.58642	-1.53371	3.74964	0.00107319
ILMN_1825186	LINC01252	5.10987	4.19769	-1.18253	1.85633	0.00109048
ILMN_1668345	OAF	7.58878	-4.19586	-1.18464	-2.04708	0.00109418
ILMN_1702789	KNDC1	3.80703	5.42928	-2.22175	3.89514	0.00111107
ILMN_1876729	MORF4L2-AS1	3.98225	4.7636	-1.78962	2.77342	0.00111349
ILMN_1774250	BPIFA1	5.59871	4.15808	-1.22827	2.21377	0.00117311
ILMN_1772824	WNT5B	4.89276	-4.47015	-1.73147	-2.30156	0.00127966
ILMN_1811387	TFF3	9.29281	4.08183	-1.31707	3.75488	0.00135078
ILMN_1675483	ANKMY1	6.90489	4.06469	-1.33715	2.05387	0.00139439
ILMN_1803882	VEGFA	6.15388	4.05817	-1.34481	1.44982	0.00141136
ILMN_3241510	FBXO45	5.7867	-4.0536	-1.35018	-1.40401	0.00142338
ILMN_1739683	LRRC6	5.44606	5.18892	-2.42981	2.93424	0.00143033
ILMN_2047112	DPCD	6.97722	4.04056	-1.36552	1.39206	0.00145826
ILMN_1715096	FAXC	4.4033	-5.15336	-2.30711	-4.36185	0.00148576
ILMN_3300313	P4HTM	8.90661	4.0236	-1.38551	1.30118	0.00150496
ILMN_1736176	PLK1	4.40333	-4.78573	-2.84732	-4.34968	0.0015167
ILMN_1714577	OGDHL	3.74561	-4.09767	-1.4885	-3.0598	0.00154739
ILMN_1692281	DNAH10	3.65803	5.60343	-2.69284	3.11717	0.00160122
ILMN_1695119	TAF1C	1.89957	5.5613	-2.70081	3.01598	0.00166221
ILMN_3201500	FAM227A	3.12964	4.45805	-1.90642	2.73157	0.00170341
ILMN_2110338	NKPD1	3.35116	-4.01939	-1.57188	-1.91259	0.00177734
ILMN_1683694	SLC6A4	7.28863	5.48045	-2.71647	3.24556	0.00178693
ILMN_1719250	SLC44A4	7.7146	3.9177	-1.51138	2.4897	0.00183337
ILMN_2059165	KRTAP4-2	3.53548	4.10516	-1.67625	3.02431	0.00183472
ILMN_3308138	RNU4-2	8.05097	-3.91244	-1.51769	-1.94363	0.0018515
ILMN_1667460	SULF2	7.80742	-3.91159	-1.5187	-1.75906	0.00185443
ILMN_1756877	IFT43	8.67893	3.90847	-1.52244	1.15143	0.00186529
ILMN_1702633	RETSAT	6.77829	-3.98867	-1.60488	-1.4405	0.00187699
ILMN_1674386	PITX1	7.71928	-4.38625	-2.01806	-5.88246	0.00188609
ILMN_1703906	HJURP	5.84642	-5.41902	-2.72869	-3.39321	0.00188888
ILMN_1810191	PLA2G4C	8.64999	3.88777	-1.54728	1.76029	0.00193893
ILMN_1787326	SNORA65	5.53627	-3.8796	-1.5571	-1.12772	0.00196879
ILMN_1702738	KLC3	5.89276	-5.36185	-2.74031	-5.16044	0.00198978
ILMN_1707448	CDK12	7.76177	-3.86608	-1.57337	-2.12268	0.00201929
ILMN_1814281	SPC25	5.38801	-3.86568	-1.57386	-1.71868	0.00202082
ILMN_1750400	C19orf66	7.40041	3.84121	-1.60339	1.40697	0.00211565
ILMN_1753183	CDCA4	5.46129	-4.81788	-2.42232	-3.09878	0.00214492
ILMN_3308230	MIR515-2	2.40984	-4.81213	-2.42441	-3.32667	0.00215875
ILMN_2100258	PCDHB16	4.92183	-3.90034	-1.70066	-1.49382	0.00219693
ILMN_3202552	EYS	3.59593	4.1114	-1.90546	2.45235	0.0022288
ILMN_1669640	TTTY3	3.3978	4.77651	-3.03641	3.90531	0.00224672
ILMN_3210914	NMRAL1P1	7.5095	-5.97027	-3.34695	-5.77888	0.00227425
ILMN_1674152	NFKBIB	2.6346	-7.36158	-3.60283	-6.38479	0.00236241
ILMN_2054261	RFX6	2.81771	5.16933	-2.78133	5.13928	0.00237796
ILMN_1718387	LOR	4.64245	-3.94471	-1.83081	-1.63877	0.00240297
ILMN_2125675	HNRNPA1P33	9.74883	-3.76963	-1.69026	-2.06253	0.00242009
ILMN_1663975	CNNM2	3.63808	-3.84187	-1.76478	-2.0338	0.00243925
ILMN_1674063	OAS2	9.60375	3.76385	-1.6973	1.17989	0.00244652
ILMN_1690241	BATF2	3.74628	5.13773	-3.18049	4.52713	0.00244962
ILMN_2078074	MUT	3.84313	-3.93222	-1.84303	-1.80136	0.0024543
ILMN_1691237	CAP2	7.1947	3.75005	-1.71414	1.28946	0.00251089
ILMN_2087303	XKR8	5.40488	3.74819	-1.71642	1.72628	0.00251971
ILMN_1666078	HLA-H	10.061	3.74726	-1.71756	1.20715	0.00252414
ILMN_1815130	MICALL1	5.05789	-3.74115	-1.72502	-1.56751	0.00255332
ILMN_1722073	MLXIPL	5.07429	-3.90797	-1.89868	-1.43628	0.00255724
ILMN_1716832	ACSF3	6.05903	3.73482	-1.73276	1.57101	0.00258394
ILMN_1674874	MFSD10	11.1441	3.7297	-1.73904	1.1962	0.00260901
ILMN_1665100	PTGS1	5.2774	3.71969	-1.75129	1.14559	0.00265865
ILMN_3247494	SNORA36B	2.45823	-4.61867	-2.61492	-5.00969	0.00268751
ILMN_1733191	CCDC26	4.34842	3.70807	-1.76555	2.07504	0.00271755
ILMN_3269520	LOC100130673	2.11008	-7.05315	-3.61263	-6.6094	0.0027473
ILMN_1908490	KRTAP24-1	4.05333	3.97287	-2.11065	2.75786	0.00277432
ILMN_1723042	CLDN3	8.37167	3.94394	-2.13406	2.82311	0.00290502
ILMN_1762769	POLR2J4	7.00094	-3.74244	-1.87508	-2.44304	0.00291648
ILMN_1713031	CPQ	6.57544	3.66699	-1.8161	1.70104	0.00293661
ILMN_1755926	DBI	9.3438	-3.66633	-1.8169	-1.40984	0.00294025
ILMN_1685480	TARS	8.87924	-3.66515	-1.81835	-1.56602	0.00294678
ILMN_1746801	CGN	10.0054	3.66501	-1.81853	1.84843	0.00294759
ILMN_1668850	PCSK9	5.84203	-3.82386	-1.95021	-2.21465	0.00295035
ILMN_1794539	KIF11	5.44788	-3.7332	-1.88541	-2.21666	0.00296546
ILMN_1676728	DLK2	6.54085	-5.6021	-3.37961	-4.3904	0.00297727
ILMN_1660222	MTBP	2.77811	-6.87747	-3.61874	-5.98532	0.00300185
ILMN_1657766	TRIM29	6.59682	-4.91091	-2.84131	-5.3806	0.00304304
ILMN_1659599	AZIN2	1.96275	5.56938	-3.38276	6.72132	0.00305143
ILMN_2220283	HNRNPA1P10	9.39677	-3.64429	-1.84412	-1.47785	0.00306527
ILMN_2162253	NMU	6.28485	-6.82214	-3.62075	-6.67438	0.00308809
ILMN_3236080	FAM26E	2.72705	4.4976	-2.6592	3.92187	0.00309094
ILMN_1751161	COL7A1	7.57648	-3.63688	-1.85328	-2.51924	0.00310851
ILMN_1691790	DACT2	5.26832	-4.0385	-2.19399	-2.81698	0.00312205
ILMN_1840934	GTF3C4	3.96006	-4.87221	-3.22534	-4.98698	0.00315993
ILMN_1758613	RAPGEFL1	6.89433	-3.77425	-2.02941	-3.65081	0.00321121
ILMN_3237617	RNU5A-1	5.50044	-3.68885	-1.93516	-1.79224	0.00321252
ILMN_3245143	CFAP45	5.39196	3.7726	-2.00161	2.92803	0.00322026
ILMN_1726460	RPL14	8.69888	-3.61498	-1.8804	-1.85423	0.00323992
ILMN_1704166	LNP1	3.67714	4.18308	-3.03886	3.73979	0.00330473
ILMN_1769520	UBE2L6	11.0992	3.60097	-1.89778	1.09662	0.00332696
ILMN_1725175	FOSL2	5.75891	-3.59853	-1.90081	-1.67026	0.00334237
ILMN_1714067	NTRK2	7.45745	-5.43516	-3.39611	-7.37859	0.00337952
ILMN_3234179	IQCJ	2.10664	4.41146	-2.58079	4.14565	0.00341878
ILMN_2401933	ATP2B1	6.92142	-3.58173	-1.92169	-1.43968	0.00345035
ILMN_2252178	FBXO22	3.967	3.7272	-2.04752	1.71889	0.00348072
ILMN_1672004	TOB1	8.78929	3.56815	-1.9386	1.34194	0.0035403
ILMN_1804743	USP32	5.15892	3.63079	-2.00075	1.29952	0.00356826
ILMN_1730734	TMEM205	10.7969	3.56208	-1.94616	1.26379	0.00358124
ILMN_3236932	LCE1C	3.48001	-3.94506	-2.50995	-3.20526	0.00358527
ILMN_1806040	TYMS	7.26596	-3.56029	-1.94839	-2.28363	0.00359338
ILMN_1681223	CACNA1D	2.9411	4.36771	-2.70882	2.6205	0.00359991
ILMN_1762861	HLA-F	9.446	3.55638	-1.95326	1.19749	0.00362011
ILMN_1730977	SLC44A4	7.34935	3.55524	-1.95469	2.40499	0.00362793
ILMN_1756417	ANKRD37	7.84704	3.55497	-1.95502	1.59647	0.00362979
ILMN_1668709	TMEM232	2.2262	4.72707	-2.88773	3.25355	0.00364614
ILMN_1696974	ANG	7.6906	3.55183	-1.95894	1.64656	0.00365148
ILMN_1763907	CENPW	6.23216	-3.54891	-1.96258	-3.32761	0.00367172
ILMN_1769299	MTMR11	7.77659	3.54584	-1.96642	1.28801	0.00369317
ILMN_1710899	TSPAN18	3.84383	-4.70004	-2.89483	-3.00083	0.00374583
ILMN_1740759	MAMDC4	0.574126	5.30109	-3.16945	4.72458	0.00374975
ILMN_2296036	PTPN2	5.68519	-3.59993	-2.03582	-1.29668	0.00377352
ILMN_1782459	OSBPL8	7.24246	-3.53394	-1.98128	-2.20839	0.00377745
ILMN_2327795	RERE	7.8837	3.53361	-1.9817	1.17761	0.00377982
ILMN_1659215	CYP4B1	8.08598	3.51807	-2.00113	4.04623	0.00389286
ILMN_3309021	MIR142	1.80455	-6.3835	-3.63829	-6.03448	0.00389409
ILMN_2074748	HAL	4.9474	3.51612	-2.00357	1.51698	0.00390731
ILMN_3239445	ZBTB42	8.56839	3.5148	-2.00522	1.23613	0.00391707
ILMN_1689111	CXCL12	5.49702	4.29617	-2.62988	3.48936	0.00391942
ILMN_1672899	POMC	5.2599	-5.23913	-3.417	-4.33578	0.00393698
ILMN_1779711	DTL	6.16196	-3.51149	-2.00937	-1.50399	0.0039418
ILMN_1791232	SPRED2	7.38218	3.50973	-2.01158	1.41839	0.00395496
ILMN_1719883	CYP4F11	5.53431	-5.23176	-3.17921	-4.48285	0.00395997
ILMN_2215640	TUBA3D	7.42134	-3.50628	-2.01589	-2.07357	0.00398092
ILMN_1656920	CRIP1	11.751	3.50432	-2.01836	2.01183	0.00399579
ILMN_1796154	SLC26A5	3.85436	3.64556	-2.15808	3.22985	0.00400527
ILMN_3251592	SAPCD2	4.99951	-3.64377	-2.13276	-3.08432	0.00401765
ILMN_3240524	MFSD6	8.51067	3.49781	-2.02651	1.24723	0.00404544
ILMN_1683263	TSPAN8	8.49594	3.49602	-2.02876	2.1855	0.00405922
ILMN_1796461	PRSS8	10.6547	3.49184	-2.034	1.73667	0.00409153
ILMN_1771120	TMEM45B	6.14389	3.48807	-2.03873	2.19468	0.00412091
ILMN_3310040	MIR7-3	1.6317	5.17144	-3.42463	4.1564	0.00415424
ILMN_1748352	CTSV	7.41558	-4.59699	-2.92261	-4.11633	0.00415535
ILMN_2124155	ATP11B	7.7478	-3.48285	-2.04529	-1.45317	0.00416198
ILMN_2255256	MARVELD3	4.82952	-4.24279	-2.65326	-2.55364	0.00417819
ILMN_1780460	CARNMT1	4.99018	-3.53871	-2.10577	-1.11892	0.0042172
ILMN_1782241	PRR12	4.49984	3.473	-2.05766	2.26934	0.00424055
ILMN_1717765	NUDT11	4.74513	-3.47243	-2.05838	-3.56021	0.0042452
ILMN_2050790	C11orf52	6.67403	3.47225	-2.0586	1.0029	0.00424658
ILMN_1764690	NTS	8.04809	-3.70189	-2.25872	-6.54459	0.00428781
ILMN_1720623	SYTL3	6.6886	3.4645	-2.06834	1.93892	0.00430956
ILMN_1757220	OOSP2	3.57817	3.98549	-2.66267	3.0843	0.00431639
ILMN_1679311	STK40	4.33371	-3.97502	-2.51277	-2.84488	0.00437863
ILMN_1724877	PARD6G	5.697	-3.45408	-2.08147	-1.36757	0.0043958
ILMN_1742618	XAF1	9.17528	3.45338	-2.08234	1.15016	0.0044016
ILMN_1791726	TUBB3	6.80888	-3.80532	-2.41758	-3.41549	0.00441939
ILMN_1812327	RNF19A	6.36812	3.58737	-2.21716	2.52788	0.00442856
ILMN_1704195	FUK	7.57631	3.44928	-2.08751	1.13831	0.00443606
ILMN_1760727	ANG	9.25493	3.44441	-2.09364	1.41984	0.00447726
ILMN_2249018	LRRC26	6.30983	3.44229	-2.09631	1.90422	0.00449538
ILMN_1651490	CYP26A1	3.99789	-3.66701	-2.29019	-2.61307	0.00453794
ILMN_1683441	NCAPD3	4.65873	-4.15965	-2.69052	-3.61555	0.00461964
ILMN_3180966	HNRNPUL1	1.0168	5.02963	-3.20931	5.14956	0.00465716
ILMN_1689725	RPLP1	9.77039	-3.42164	-2.12236	-2.48815	0.00467539
ILMN_2214790	LAMB1	7.4802	-3.42122	-2.12289	-1.65854	0.00467912
ILMN_1823078	PAX6	2.27215	3.76628	-2.39742	4.47957	0.00468751
ILMN_1704206	NPSR1	3.33	-4.14746	-3.20374	-6.82461	0.00468861
ILMN_1678422	DHX58	5.99549	3.48045	-2.17284	1.73726	0.00468901
ILMN_3245646	PRR35	0.758716	-5.0178	-3.21115	-3.96949	0.00470226
ILMN_2278686	PPIP5K1	2.84368	4.4705	-2.95824	3.43961	0.00472942
ILMN_1867214	LINC01538	4.09485	3.64096	-2.31383	2.73182	0.00473456
ILMN_1758087	TAOK1	7.13953	3.40966	-2.1375	1.19156	0.00478315
ILMN_1660806	CSRP2	8.6762	-3.40356	-2.1452	-1.78122	0.00483889
ILMN_1745501	DNALI1	8.54427	3.39921	-2.1507	2.49716	0.00487912
ILMN_1801572	C19orf44	4.81756	3.89537	-3.14534	3.04416	0.00488482
ILMN_1734762	OPA3	5.26985	3.39782	-2.15245	1.63008	0.00489202
ILMN_1777325	STAT1	10.5008	3.39572	-2.15512	1.00767	0.00491166
ILMN_1815292	RPL7	9.97538	-3.39465	-2.15648	-1.77847	0.00492169
ILMN_1815951	PCYOX1L	5.50645	-3.39398	-2.15732	-2.05702	0.0049279
ILMN_1819258	LOC105373356	3.78492	3.88156	-2.56978	2.11445	0.00497888
ILMN_1798779	LSP1	4.77915	3.4391	-2.22071	1.28703	0.00505623
ILMN_1806473	BEX5	6.46057	3.3759	-2.18021	1.18627	0.00510039
ILMN_1774596	BSCL2	9.94254	3.37425	-2.18231	1.05522	0.00511651
ILMN_1658519	SLC13A3	-2.01223	8.31187	-3.98559	9.70089	0.00511674
ILMN_1781996	NUDT16	6.22711	3.37346	-2.18331	1.0989	0.00512419
ILMN_1683129	CCNL1	7.40426	-3.37163	-2.18563	-1.63577	0.00514209
ILMN_1738796	PITPNC1	4.61136	3.37115	-2.18623	1.86709	0.00514672
ILMN_2364072	CLCNKA	3.92218	3.84834	-2.73778	3.69936	0.00521308
ILMN_2372136	P4HTM	8.10486	3.36335	-2.19613	1.18754	0.00522375
ILMN_1699211	PDXDC2P	3.24593	4.04896	-2.74177	2.85136	0.00528919
ILMN_1815707	CALML4	5.85585	3.41076	-2.25365	1.61301	0.00532476
ILMN_1773504	BEX4	3.50465	-3.47485	-2.30874	-1.96834	0.00538274
ILMN_2130441	HLA-H	12.8531	3.3429	-2.22208	1.03457	0.00543111
ILMN_3242586	RHOU	9.68128	3.34038	-2.22528	1.96677	0.00545726
ILMN_1786720	PROM1	7.27277	3.39603	-2.2708	2.52228	0.00546993
ILMN_1651846	EML6	2.28671	4.32831	-3.00043	3.26415	0.00548484
ILMN_1796281	MYF5	4.46969	3.46286	-2.32141	1.79591	0.00549628
ILMN_1801909	IGHMBP2	0.643834	-4.82502	-3.24248	-7.67427	0.00551523
ILMN_1770281	ERC1	4.25489	3.33406	-2.23332	2.0848	0.00552338
ILMN_1785661	ABHD17B	6.5535	-3.33106	-2.23714	-1.85038	0.00555505
ILMN_1694877	CASP6	6.70312	3.65356	-2.70022	1.9949	0.00556287
ILMN_1795359	SPRR2A	5.74268	-3.38354	-2.28537	-4.38201	0.00559627
ILMN_3245103	RNU11	6.25102	-3.32668	-2.24271	-1.68313	0.00560158
ILMN_1664316	CCR9	4.1462	3.45053	-2.35815	2.27368	0.00561548
ILMN_1768816	TMPO	4.76095	-5.72976	-3.67092	-5.47661	0.0056512
ILMN_1780170	APOD	9.05631	3.32084	-2.25013	1.52062	0.00566416
ILMN_1701434	RAP1B	5.44659	-3.31304	-2.26006	-2.66471	0.00574904
ILMN_2318733	BNIP1	4.92008	3.36831	-2.30317	1.58006	0.00575437
ILMN_3237511	C4orf47	4.10763	3.43298	-2.35304	3.91221	0.00578982
ILMN_1737271	TTC16	3.89266	3.97446	-3.25712	4.88	0.00579962
ILMN_2057981	ZC2HC1A	7.72329	3.30825	-2.26616	1.23306	0.0058017
ILMN_2136133	PABPC1	10.6922	-3.3034	-2.27233	-1.74472	0.00585553
ILMN_2110908	MYC	7.87195	-3.30245	-2.27354	-2.50449	0.00586615
ILMN_2304512	SAA1	5.53257	-3.61167	-2.51891	-3.00756	0.00593086
ILMN_2064237	PIFO	4.92746	3.50108	-2.44274	3.68058	0.00595367
ILMN_1705153	NEFH	4.88653	3.34955	-2.32512	2.09327	0.00595523
ILMN_2327994	AZIN1	6.29469	-3.60599	-2.56844	-2.40367	0.00598266
ILMN_3274364	ZNF727	1.75177	-3.94683	-2.79075	-3.83861	0.00600252
ILMN_2181241	RPL23AP64	9.67546	-3.29008	-2.28931	-2.72443	0.00600607
ILMN_1797594	NFAT5	7.316	3.27951	-2.3028	1.62047	0.00612832
ILMN_1795298	GPER1	6.09937	3.39771	-2.39055	3.02293	0.0061571
ILMN_1735910	VMO1	5.43634	3.4761	-2.4661	2.81117	0.00620367
ILMN_1892050	FGF9	3.59387	-3.58201	-2.58707	-2.20591	0.00620683
ILMN_1800642	RELN	1.66471	7.71427	-3.99212	9.00343	0.00623335
ILMN_1694106	GPD1L	10.2975	3.26746	-2.31818	1.34258	0.00627068
ILMN_2165369	HIST1H4B	4.79373	-3.31958	-2.36028	-1.62368	0.00629108
ILMN_1693114	SPAG17	5.1789	3.31703	-2.36328	1.35312	0.00632055
ILMN_1742318	RNF121	4.34867	3.31509	-2.36556	1.76425	0.00634302
ILMN_1763539	IER3IP1	7.1998	-3.26031	-2.32732	-2.66736	0.00635682
ILMN_2380754	CCNG1	4.6422	-3.25623	-2.33253	-1.58951	0.00640641
ILMN_1876266	GJA3	4.56055	-3.37041	-2.442	-2.61265	0.00645778
ILMN_1731666	ZNF641	6.2232	3.30524	-2.37715	1.24252	0.00645857
ILMN_1740717	ADH1C	6.44697	3.25101	-2.33921	2.39296	0.00647049
ILMN_3235148	RPL23AP87	10.6687	-3.24851	-2.3424	-2.31834	0.00650138
ILMN_1751975	ALOX15B	6.6401	3.29554	-2.38856	1.77038	0.00657436
ILMN_1813645	NEK11	5.94894	3.23604	-2.35835	1.15441	0.00665782
ILMN_1867069	P2RY10	4.47002	3.23138	-2.36432	1.78544	0.00671726
ILMN_2176931	PELI3	3.69529	-3.85497	-2.9279	-2.10386	0.00673509
ILMN_1728934	PRC1	6.97051	-3.22638	-2.37072	-2.90213	0.00678156
ILMN_1716591	SPRR1A	7.07035	-3.22614	-2.37103	-5.22944	0.00678477
ILMN_2069128	EPB41L2	5.78505	-3.22442	-2.37323	-1.40266	0.00680699
ILMN_1651228	RPS28	12.0137	-3.22285	-2.37524	-1.70984	0.00682744
ILMN_3308545	MIR1243	3.0352	-4.1224	-3.06578	-3.43058	0.00683347
ILMN_1721338	C22orf23	4.48817	3.21899	-2.38018	1.76176	0.00687781
ILMN_1707481	ZBTB44	6.36607	-3.21898	-2.38019	-1.74044	0.00687792
ILMN_1703142	2020-03-02	7.40796	3.21661	-2.38324	1.06501	0.00690914
ILMN_1806149	C16orf74	3.68637	-3.51165	-2.59976	-2.55805	0.00691703
ILMN_1775042	DAW1	5.60928	4.10778	-3.07062	3.58827	0.00694261
ILMN_3204975	AADACP1	4.27213	-3.8296	-2.93975	-2.84965	0.00695421
ILMN_1702396	PACSIN2	10.2109	3.21177	-2.38944	1.04641	0.00697325
ILMN_1785387	ERMAP	4.50775	3.21031	-2.3913	1.92158	0.0069926
ILMN_1737935	MACF1	5.86906	3.32485	-2.49009	2.3213	0.00699349
ILMN_2388070	TMEM44	6.93527	-3.25776	-2.43314	-1.47536	0.00704593
ILMN_1771949	TAF4B	5.05057	-3.2566	-2.43451	-2.29199	0.00706088
ILMN_2219556	ISCA1	7.25324	-3.20306	-2.40061	-1.67171	0.00709004
ILMN_1792138	UQCRH	8.19825	-3.20276	-2.40099	-2.05653	0.0070941
ILMN_1700547	CHST9	6.53491	3.80049	-2.95349	3.81317	0.00721545
ILMN_1657153	ACTR3	8.84555	-3.19204	-2.41474	-1.88684	0.00724065
ILMN_1813240	EIF1AX	8.39416	-3.19136	-2.41561	-1.37141	0.00725004
ILMN_2345908	DDX11	5.9313	-3.19119	-2.41583	-1.27815	0.00725232
ILMN_1657679	VAV3	6.52836	3.18649	-2.42186	1.37709	0.00731768
ILMN_1696302	FABP5	7.25559	-3.29895	-2.51756	-3.59104	0.00731808
ILMN_1710482	APLP2	9.99184	3.18604	-2.42244	1.16284	0.00732398
ILMN_1656088	CCDC190	5.15842	3.7862	-2.87117	4.75428	0.00734754
ILMN_1675331	PEG3	6.68691	3.18413	-2.4249	1.68787	0.00735073
ILMN_1755882	RNF219	6.43618	-3.18266	-2.42678	-1.05136	0.00737133
ILMN_1706410	HUS1B	4.72752	3.22977	-2.46626	1.53398	0.00741719
ILMN_1696276	ZNF653	7.09941	3.1745	-2.43726	1.07751	0.00748695
ILMN_1719646	ZIK1	5.1027	3.17164	-2.44093	1.38608	0.00752789
ILMN_1778575	WNT7A	5.1005	3.35753	-2.57839	1.67962	0.00754776
ILMN_2219002	KRT6A	8.30139	-3.21987	-2.478	-5.26431	0.00755324
ILMN_1742382	RIMS3	6.40872	3.21952	-2.4784	1.31957	0.00755799
ILMN_2258543	PRDM2	3.26112	3.35476	-2.58104	2.31485	0.00758254
ILMN_1678403	TMEM178A	5.45946	3.16756	-2.44617	1.93589	0.00758675
ILMN_2081682	SMAP2	10.3847	3.16729	-2.44652	1.05953	0.00759069
ILMN_1665428	GSDMD	9.41946	3.16661	-2.44739	1.07604	0.00760048
ILMN_1715672	HPCAL1	-0.630846	7.15438	-3.99964	8.34997	0.00760057
ILMN_1710413	C11orf95	3.14517	3.45012	-2.69129	2.2445	0.00760813
ILMN_1798303	RAET1G	4.61109	-3.2109	-2.48863	-2.85459	0.00767859
ILMN_1732066	CKMT1A	6.30191	-3.16039	-2.45539	-2.72121	0.00769124
ILMN_1755115	RPL23	11.8908	-3.15805	-2.4584	-1.58857	0.0077257
ILMN_3236224	SNORA74A	2.99752	-3.43947	-2.69984	-2.33131	0.00773488
ILMN_1805646	SS18	9.42231	-3.15622	-2.46075	-1.01043	0.00775263
ILMN_2324109	SLC6A20	2.48407	3.43716	-2.85073	4.25996	0.00776265
ILMN_2310001	MOG	2.25237	-3.74159	-2.89426	-3.03057	0.00777735
ILMN_1880341	LINC01546	4.13033	3.33881	-2.65712	1.78882	0.00778601
ILMN_1713636	S100A6	13.0543	3.15383	-2.46381	1.17469	0.007788
ILMN_1755281	FBXO15	5.91784	3.15316	-2.46468	2.35534	0.00779797
ILMN_3214532	RPL21P28	10.8591	-3.15305	-2.46482	-1.82886	0.00779961
ILMN_2413141	SMIM8	0.708744	-4.42225	-3.31683	-6.42826	0.00781377
ILMN_1808625	C17orf51	3.00298	-4.41915	-3.52619	-3.36379	0.00783538
ILMN_3209477	TACC1	6.34085	3.15057	-2.46802	1.39409	0.00783669
ILMN_2054271	GPR135	1.97197	-4.4167	-3.31795	-4.32478	0.00785251
ILMN_1781700	IL18R1	7.33596	3.19675	-2.50544	1.4125	0.00788071
ILMN_3280667	INTS4P2	5.66259	3.14569	-2.47428	1.08792	0.00790988
ILMN_3245550	TSIX	2.78728	-5.17634	-3.70663	-4.84669	0.00797181
ILMN_1762883	ECE2	7.02279	-3.97872	-3.11455	-2.5555	0.00799634
ILMN_1705876	NAP1L1	7.26574	-3.13894	-2.48298	-1.28135	0.00801252
ILMN_1694482	CELSR1	3.3271	3.13641	-2.48622	3.01799	0.00805117
ILMN_1727271	WARS	10.2327	3.13535	-2.48759	1.29134	0.00806754
ILMN_1712522	CEACAM6	12.4317	3.13528	-2.48769	2.43467	0.00806862
ILMN_1807171	PLA2G5	4.35751	3.23976	-2.56067	1.74436	0.00811886
ILMN_1719749	PTGES3	9.10415	-3.12692	-2.49844	-1.97035	0.00819825
ILMN_1660721	STX1B	2.5882	3.95529	-3.42333	4.85665	0.00820637
ILMN_1806349	SLC6A8	6.96794	-3.94956	-3.12478	-6.13344	0.00825871
ILMN_1684873	ARSD	9.02844	3.1225	-2.50414	1.07485	0.00826782
ILMN_1813936	DNAH3	4.88988	3.2285	-2.59271	2.03246	0.00828099
ILMN_1763828	MTF1	7.76932	3.11893	-2.50873	1.13886	0.0083242
ILMN_1677734	WFDC9	3.79107	3.22532	-2.57639	2.20506	0.00832748
ILMN_2100000	DHX36	6.72136	-3.11861	-2.50915	-2.38019	0.0083294
ILMN_1771462	RPL36	5.24141	-4.34976	-3.53737	-4.32242	0.00833836
ILMN_1717261	HLA-DRB3	10.9363	3.11762	-2.51043	1.63543	0.00834512
ILMN_3297280	PPBPP2	1.71375	-5.1035	-3.71202	-5.04001	0.00835943
ILMN_2384056	GPER1	5.79875	3.22019	-2.58197	3.60053	0.00840279
ILMN_3242758	FAM181B	4.4374	-3.29268	-2.64074	-2.4556	0.00840709
ILMN_1694177	PCNA	7.87409	-3.11282	-2.5166	-2.69088	0.00842176
ILMN_3200717	LOC643387	8.70545	-3.11231	-2.51726	-1.20897	0.00842996
ILMN_1734288	DUSP18	7.33448	3.11123	-2.51866	1.37368	0.00844746
ILMN_1732468	HSPA4L	3.94891	-4.32636	-3.54122	-8.52208	0.00851648
ILMN_1705468	PIK3CA	6.90246	-3.10692	-2.52421	-1.1644	0.00851721
ILMN_1790909	NFE2L2	9.96868	-3.10632	-2.52498	-1.21491	0.00852691
ILMN_1810116	INPP5B	6.43834	3.1054	-2.52617	1.66917	0.00854189
ILMN_1782488	RNASEH2B	7.73162	-3.10238	-2.53006	-1.50062	0.00859118
ILMN_1674380	TRPC1	5.20459	3.1497	-2.56144	2.47644	0.00859221
ILMN_1685540	SHROOM3	9.33487	3.10102	-2.53182	1.51483	0.00861362
ILMN_2363621	RBBP8	8.51503	-3.09692	-2.5371	-1.24162	0.0086812
ILMN_1797531	PRKAG2	7.22362	3.09688	-2.53715	1.09058	0.00868181
ILMN_1880280	FOXP1-IT1	7.65675	3.09512	-2.53941	1.28586	0.00871099
ILMN_1678095	SMPDL3B	5.92867	3.09398	-2.54088	2.36005	0.00872994
ILMN_3289407	LOC338963	2.68335	3.36133	-2.90531	4.10015	0.00873569
ILMN_3241941	SCARNA2	3.07424	-3.26754	-2.66508	-4.16559	0.00876673
ILMN_2217513	GLB1L	4.60781	3.35789	-2.72746	3.10044	0.00878276
ILMN_1672148	AKR1B10	5.94567	-6.76578	-4.0059	-7.89643	0.00879737
ILMN_1678671	KLHL24	9.21465	-3.08922	-2.54703	-1.29034	0.00880966
ILMN_1703284	SPIRE2	5.73214	3.13594	-2.57786	1.71156	0.00881223
ILMN_1764158	NLGN2	6.88483	-3.08763	-2.54908	-1.01094	0.00883647
ILMN_1663665	CFAP77	6.00803	3.08414	-2.55359	1.66053	0.0088955
ILMN_1689037	LIPG	5.35271	-3.08309	-2.55494	-1.51892	0.00891334
ILMN_2227195	CCDC65	5.37459	3.08173	-2.55669	1.89658	0.00893637
ILMN_1716407	SORBS2	7.25148	3.08074	-2.55797	2.42468	0.00895329
ILMN_1788783	TRAM2	7.74924	-3.07873	-2.56057	-1.09677	0.00898778
ILMN_1757504	REG3A	1.94414	-4.99309	-3.72055	-4.79744	0.00899247
ILMN_3309423	MIRLET7F1	3.92383	3.46202	-3.32616	2.36834	0.00900083
ILMN_1753413	TRIOBP	3.31097	3.25101	-2.68114	4.14308	0.00901187
ILMN_2130180	RPL13P5	8.67387	-3.07634	-2.56365	-1.3683	0.00902879
ILMN_2112829	ANKAR	3.17223	4.98473	-3.72121	4.35879	0.00904277
ILMN_2096747	SNORA33	6.18793	-3.07406	-2.56658	-1.23164	0.00906806
ILMN_2187830	CCNH	7.05609	-3.07345	-2.56738	-1.09948	0.00907872
ILMN_2202790	MCFD2	3.44501	3.61861	-3.04234	2.75784	0.00911088
ILMN_1716237	ACOT2	6.39496	3.07026	-2.57149	1.09779	0.00913406
ILMN_1680941	ACTR3B	4.22301	-3.11617	-2.60148	-1.84655	0.00913847
ILMN_1722898	SFRP2	8.43922	-3.0686	-2.57363	-2.01757	0.00916302
ILMN_2190084	VAMP8	11.8417	3.06764	-2.57488	1.0021	0.00917987
ILMN_2282282	MLH3	3.89791	3.23947	-2.69237	1.87159	0.00918717
ILMN_1890587	DNAH6	4.81859	3.06657	-2.57625	1.2546	0.00919858
ILMN_1754114	FLJ20021	6.91921	3.06482	-2.57852	1.29369	0.00922937
ILMN_2207726	FAM46D	3.97096	3.16488	-2.66113	1.91348	0.00926146
ILMN_1677162	SRSF10	6.2279	-3.06101	-2.58343	-1.57091	0.00929664
ILMN_1711810	PNKD	5.67167	3.10647	-2.61308	1.13934	0.00930288
ILMN_3251217	PDXDC2P	4.97632	4.93753	-3.72501	4.44575	0.00933342
ILMN_1758215	ANKRD34C	5.05325	3.05782	-2.58756	1.08654	0.00935344
ILMN_1695311	HLA-DMA	11.9668	3.05712	-2.58846	1.65083	0.00936597
ILMN_3235101	LOC100133985	3.73201	-3.15789	-2.66868	-1.89623	0.0093762
ILMN_1788267	PPP1R14D	5.11113	3.05392	-2.59259	1.98839	0.00942329
ILMN_1722532	KDM3A	7.59812	-3.05372	-2.59285	-1.33871	0.00942686
ILMN_2232478	APOBEC3G	6.26705	3.09411	-2.62787	1.27077	0.00951675
ILMN_1736730	CARMIL1	6.94922	3.04711	-2.60139	1.07194	0.00954641
ILMN_1680874	TUBB2B	5.61417	-3.21601	-2.71527	-5.41988	0.00955441
ILMN_1755051	EFHC1	7.1296	3.04266	-2.60714	1.10185	0.0096279
ILMN_1776963	LMAN2	7.08572	3.04233	-2.60757	1.22709	0.0096339
ILMN_1674367	SPRR2F	6.17846	-3.08741	-2.6359	-3.93011	0.00963483
ILMN_1808923	TSPY8	2.07923	-4.88717	-3.72915	-4.27622	0.0096564
ILMN_1664323	MBIP	9.01448	3.03923	-2.61157	1.606	0.00969105
ILMN_1738849	SLC9A2	5.66408	-3.13472	-2.69373	-2.81595	0.00976675
ILMN_1801476	CDS1	8.57552	3.03507	-2.61695	1.22596	0.00976817
ILMN_1781691	TRAK2	8.84644	3.03455	-2.61762	1.09481	0.00977791
ILMN_1814315	PBXIP1	4.10319	3.19949	-2.73144	2.36247	0.0098221
ILMN_1803454	PCGF3	5.1665	3.03191	-2.62104	1.26971	0.0098273
ILMN_1754579	SYNE2	6.38798	3.03146	-2.62161	1.04971	0.00983568
ILMN_1725188	PRKCI	7.53455	-3.03114	-2.62203	-1.45843	0.00984174
ILMN_3238670	SNORA47	3.8664	4.16831	-3.5683	3.09011	0.00984274
ILMN_1738173	METTL4	4.17787	3.1293	-2.68154	2.33262	0.00986049
ILMN_2058795	CPQ	8.02428	3.03003	-2.62346	1.67533	0.00986254
ILMN_2089484	CYP4F3	3.44027	-3.19149	-2.73928	-2.07569	0.00995446
ILMN_1706021	TMPRSS4	5.47731	-4.15368	-3.5709	-5.33123	0.00997726
ILMN_3308205	MIR1179	3.10963	-4.14994	-3.37493	-3.7171	0.010012
ILMN_1916702	LINC00672	5.74348	3.0215	-2.63449	1.05952	0.0100242
ILMN_1742379	IFT122	7.53101	3.02107	-2.63505	1.16884	0.0100325
ILMN_1735908	UTP15	5.75399	-3.01841	-2.63848	-1.09366	0.0100835
ILMN_1701289	LOC146880	6.47153	-3.01632	-2.64119	-1.3473	0.0101238
ILMN_1793290	WDR60	7.2666	3.01537	-2.64242	1.17572	0.0101421
ILMN_1685834	AMPH	4.90812	-6.40057	-4.01273	-7.47018	0.0101658
ILMN_1767837	GOLT1B	7.32625	-3.01388	-2.64434	-1.62053	0.0101709
ILMN_3246453	USP32P1	1.0839	4.80835	-3.73583	4.15877	0.0101901
ILMN_1707600	WDTC1	4.02428	3.26243	-2.97791	2.20174	0.0102001
ILMN_1839740	LOC101927762	3.00377	3.5281	-3.41168	5.05867	0.0102512
ILMN_2125346	MUC16	6.22616	3.10479	-2.70854	3.85098	0.0102958
ILMN_2190684	CRYBG3	4.21647	-3.00611	-2.65439	-1.79808	0.0103227
ILMN_1779015	ZNF467	7.51242	3.04894	-2.68205	2.30244	0.0103414
ILMN_1771964	GSTA4	9.07433	-3.00492	-2.65593	-1.23031	0.0103461
ILMN_2143155	KIF11	5.66327	-3.51796	-3.09382	-3.69388	0.0103883
ILMN_1907861	LINC01479	3.33993	3.74552	-3.48008	4.47288	0.0103893
ILMN_1765417	RBBP9	2.36089	3.36282	-3.02884	3.83162	0.0103901
ILMN_1749415	KCNJ1	3.22993	4.10513	-3.38516	3.64862	0.0104394
ILMN_1697448	TXNIP	12.3182	2.9993	-2.6632	1.64265	0.0104576
ILMN_1750145	YWHAG	8.04515	-2.99851	-2.66424	-1.33676	0.0104735
ILMN_1786065	UHRF1	6.51647	-2.99776	-2.6652	-2.93534	0.0104884
ILMN_1770293	KLF5	7.59028	-2.99763	-2.66537	-2.03899	0.010491
ILMN_1775829	PERP	9.05143	-2.99706	-2.66611	-3.19563	0.0105024
ILMN_1654112	PARD6A	4.70309	3.15855	-2.82442	5.35621	0.0105193
ILMN_1729170	GPA33	5.66248	2.99575	-2.6678	1.29247	0.0105286
ILMN_1771601	UFSP1	1.66405	6.31345	-4.01452	7.36852	0.0105341
ILMN_2251375	ZFP64	5.13615	-4.09498	-3.58154	-4.64033	0.0105391
ILMN_2408415	RPL9	11.1924	-2.9944	-2.66956	-1.70112	0.0105559
ILMN_1756541	MXD4	10.4304	2.99377	-2.67037	1.14669	0.0105686
ILMN_3228585	SLC35E2B	9.31643	2.99096	-2.674	1.00786	0.0106252
ILMN_1687149	BDP1	6.50513	2.9898	-2.6755	1.03301	0.0106487
ILMN_2044293	KBTBD7	4.06565	3.49833	-3.10405	3.78583	0.0106593
ILMN_1677814	ABCC3	9.19369	2.98898	-2.67657	1.96512	0.0106655
ILMN_2111229	TSPOAP1	4.49189	3.03148	-2.70303	1.88137	0.0106788
ILMN_2172507	DOC2A	3.49567	3.08218	-2.73352	1.84763	0.0107147
ILMN_3251491	UQCRB	3.60932	3.33886	-2.93114	2.72925	0.0107587
ILMN_1844408	PLXNA2	6.97996	2.98372	-2.68337	1.57883	0.0107729
ILMN_1808071	KIF14	6.63854	-2.98226	-2.68526	-1.30686	0.0108029
ILMN_1770053	RBBP7	8.90124	-2.98006	-2.68811	-1.11834	0.0108483
ILMN_1652505	APEX2	8.07289	-2.97811	-2.69064	-1.18139	0.0108887
ILMN_1745389	KIAA1328	3.23912	3.13794	-2.79204	3.5741	0.0108892
ILMN_1692938	PSAT1	7.72337	-3.70298	-3.21598	-4.42114	0.0109072
ILMN_3236765	UPK3BL	9.16865	-2.97373	-2.69631	-1.09678	0.01098
ILMN_3293220	BTBD18	3.53094	3.13116	-2.85025	2.37498	0.0110137
ILMN_1781085	STAP1	3.44201	-3.1309	-2.79899	-3.25711	0.0110185
ILMN_2384158	CNGA3	4.556	3.06508	-2.75244	2.02861	0.0110429
ILMN_1725726	DHRS2	7.85225	-6.198	-4.017	-7.23377	0.0110504
ILMN_2403664	POMC	3.10803	-4.04329	-3.59114	-5.47803	0.0110646
ILMN_1795454	CPSF6	1.4298	-4.68862	-3.74647	-6.91514	0.0110724
ILMN_1776347	TCP1	9.41218	-2.96796	-2.70378	-1.53625	0.0111013
ILMN_1731194	STRAP	10.0937	-2.96732	-2.70462	-1.07629	0.011115
ILMN_2186626	ZNF485	5.49824	-3.00824	-2.73099	-1.19913	0.0111454
ILMN_2262044	PARP10	9.0595	2.96496	-2.70767	1.06929	0.0111651
ILMN_1757391	TMEM50B	6.34964	2.9649	-2.70775	1.26211	0.0111663
ILMN_1800619	BRI3BP	5.99184	-2.9633	-2.70982	-1.37634	0.0112004
ILMN_1664350	GBA3	5.26061	3.00537	-2.73445	1.17547	0.0112045
ILMN_1733947	FKBP8	4.12515	-3.1205	-2.80929	-1.4604	0.0112125
ILMN_1738622	NSMCE3	5.31686	-2.95968	-2.7145	-1.32562	0.0112779
ILMN_2090802	TMEM79	6.85506	-3.05292	-2.78267	-2.85404	0.0112825
ILMN_1907292	DPP10-AS3	3.81034	3.11598	-2.81378	1.73193	0.0112979
ILMN_1793012	COA1	4.65007	-2.99821	-2.74307	-1.26546	0.0113531
ILMN_1731111	DERL3	5.52781	-3.0493	-2.76994	-1.05542	0.0113549
ILMN_3196019	FAM60A	6.43558	-2.9559	-2.7194	-1.86584	0.0113595
ILMN_1752510	FAM13A	8.1592	2.95567	-2.7197	1.46424	0.0113644
ILMN_1673409	MIR503HG	6.09007	2.95265	-2.72362	1.29277	0.0114301
ILMN_1680757	LRRC26	6.28296	2.9521	-2.72433	1.44345	0.011442
ILMN_3306677	LINC00663	2.7195	-4.6326	-3.75166	-4.55288	0.0115174
ILMN_1654629	TMEM175	8.87083	2.94754	-2.73024	1.33344	0.0115419
ILMN_1652797	FAM174B	8.13471	2.94569	-2.73264	1.73443	0.0115827
ILMN_1769388	GJB2	7.26678	-2.94363	-2.7353	-2.57463	0.0116281
ILMN_3243259	ZNF815P	3.80805	3.43185	-3.06383	2.73285	0.0116362
ILMN_1760705	POF1B	5.67133	-3.64659	-3.23806	-4.03505	0.011639
ILMN_1795342	MLPH	10.398	2.943	-2.73612	2.43903	0.0116421
ILMN_1746465	FJX1	6.7116	-2.94131	-2.73831	-1.20582	0.0116796
ILMN_3211472	ADCY10P1	3.34076	2.94125	-2.73839	3.62129	0.0116811
ILMN_1738150	SUMO2	9.47055	-2.93865	-2.74176	-1.93751	0.0117391
ILMN_1701613	RARRES3	10.7264	2.93666	-2.74434	1.46294	0.0117836
ILMN_3308178	MIR514A2	4.19099	2.93643	-2.74464	2.10747	0.0117888
ILMN_1722554	DCD	3.26905	2.93547	-2.74588	2.14573	0.0118104
ILMN_1709300	IL5	2.90739	3.16431	-2.92725	2.94581	0.0119074
ILMN_2333440	TM9SF1	5.1682	3.02096	-2.81762	1.58557	0.0119377
ILMN_1901419	RNU11	6.88137	-2.9285	-2.75491	-1.08228	0.0119681
ILMN_1767960	NSUN7	5.5799	2.96945	-2.77774	1.89768	0.0119701
ILMN_1720442	NCBP2	9.25704	-2.92812	-2.75541	-1.31934	0.0119768
ILMN_1688780	S100A4	11.872	2.92809	-2.75544	1.51858	0.0119775
ILMN_1753975	NPTN	1.07095	-6.00523	-4.02141	-7.00878	0.0119912
ILMN_1811997	RNF115	9.05521	2.92703	-2.75682	1.00247	0.0120017
ILMN_1712389	CKLF	9.75525	2.9254	-2.75894	1.06987	0.0120391
ILMN_1685855	UBN2	6.83879	2.92516	-2.75925	1.10181	0.0120446
ILMN_2358457	ATF4	8.49601	-2.92399	-2.76076	-1.17151	0.0120714
ILMN_2199676	CEP152	4.63042	-3.07532	-2.85422	-1.83122	0.0120971
ILMN_3246214	B4GAT1	8.21121	2.92256	-2.76261	1.36041	0.0121043
ILMN_1697409	TNFRSF14	10.762	2.92216	-2.76313	1.16334	0.0121134
ILMN_3307874	AIM1L	4.8899	-3.60563	-3.52071	-4.01589	0.0122048
ILMN_2250445	SMTN	2.99769	3.3939	-3.15957	3.4976	0.0122368
ILMN_1756426	HDLBP	3.99957	-2.95737	-2.79233	-1.1551	0.0122393
ILMN_2226519	CYP2D7	3.90214	2.95621	-2.79373	1.78312	0.0122654
ILMN_1697088	ARMC5	4.96064	-3.00522	-2.83486	-1.83587	0.0122743
ILMN_1779875	THY1	8.17461	-2.91446	-2.77311	-1.45111	0.0122924
ILMN_3249231	LBX2-AS1	4.10689	-3.06413	-2.86538	-1.53712	0.012327
ILMN_1660973	GAD1	4.5715	5.93962	-4.023	6.93221	0.0123359
ILMN_2188521	NECTIN3	8.07134	2.91167	-2.77674	1.72578	0.012358
ILMN_1734781	IFNE	2.42689	3.92529	-3.42832	2.8857	0.0123824
ILMN_1760667	POLR3GL	9.52106	2.90823	-2.78119	1.00909	0.0124391
ILMN_2409298	NUSAP1	6.26849	-2.94788	-2.80379	-1.50339	0.0124548
ILMN_1775997	CHAT	4.2281	2.99695	-2.84394	2.38116	0.0124551
ILMN_2325338	APOL2	6.20028	2.90654	-2.78338	1.00043	0.0124792
ILMN_1652787	PIK3AP1	6.7615	-2.90328	-2.78762	-1.45299	0.012557
ILMN_1696187	PYGL	7.98957	-2.90183	-2.78949	-1.55007	0.0125916
ILMN_1808970	MORC1	4.67704	2.94112	-2.81195	1.23799	0.0126106
ILMN_1861916	LOC101928370	4.45494	2.98971	-2.83622	1.74924	0.0126153
ILMN_3248228	PROX2	3.22638	3.36729	-3.174	2.07052	0.012678
ILMN_2230016	HIGD1A	8.96079	-2.89814	-2.79428	-1.05441	0.0126804
ILMN_2381945	FGA	5.42338	3.56959	-3.53155	2.98119	0.0127281
ILMN_1726266	ADAM12	4.60876	2.93495	-2.81941	1.72063	0.0127547
ILMN_1757099	PLEKHS1	7.52646	3.36217	-3.47575	4.49438	0.012765
ILMN_1730620	ARRB1	7.89738	2.89329	-2.80057	1.43927	0.0127979
ILMN_1737418	ACSL6	4.64094	-2.89304	-2.80089	-1.09522	0.012804
ILMN_2380453	USP45	3.86934	3.56389	-3.2713	2.04581	0.0128133
ILMN_1685057	SLC22A4	5.97919	2.93183	-2.82318	1.77314	0.012828
ILMN_2100287	CFAP58	4.72484	3.35778	-3.10682	2.59047	0.0128399
ILMN_1797668	INSM1	3.50763	3.55975	-3.27299	2.64763	0.0128754
ILMN_2376403	TSC22D3	10.467	2.88936	-2.80567	1.5817	0.0128941
ILMN_3238931	DEFB130	2.61687	3.35234	-3.18217	2.32018	0.0129335
ILMN_3242257	SOX2-OT	4.07366	-3.03353	-2.89599	-3.9723	0.0129787
ILMN_1693119	LYPD6B	4.26114	-3.34879	-3.1121	-2.57083	0.0129949
ILMN_1807691	KLRG2	4.06232	-3.20805	-3.02598	-2.56451	0.0130309
ILMN_1915971	KCNG4	4.01993	-2.88372	-2.81299	-2.11637	0.0130333
ILMN_1669881	TSPAN13	10.667	2.883	-2.81392	1.65708	0.0130511
ILMN_1763728	OR6C68	3.78402	2.96904	-2.85929	1.34401	0.0130848
ILMN_1803977	GALNT1	8.06697	-2.88151	-2.81586	-1.32626	0.0130882
ILMN_1751744	ANKLE1	4.18821	3.02775	-2.94869	2.49672	0.0131056
ILMN_1776395	ARMC4	5.2798	3.86617	-3.62579	4.67505	0.0131109
ILMN_2373982	PICK1	8.11981	2.88049	-2.81717	1.07857	0.0131134
ILMN_3235709	HNF1B	6.527	2.88046	-2.81721	2.35974	0.0131142
ILMN_1656285	METTL7A	8.10272	-2.88007	-2.81772	-1.96493	0.013124
ILMN_1721569	C12orf40	4.44368	2.91864	-2.83913	1.83137	0.0131432
ILMN_2335604	SKAP1	3.71314	3.85878	-3.44517	4.27576	0.0132054
ILMN_1812824	SST	4.04415	3.53663	-3.28248	2.3621	0.0132288
ILMN_1759084	INTS8	6.7311	-2.87568	-2.82342	-2.3074	0.0132341
ILMN_1663858	ZNF286A	3.5638	-4.43777	-3.77083	-3.87062	0.0132471
ILMN_2199768	SLITRK4	5.57519	-4.4371	-3.7709	-6.1054	0.0132536
ILMN_1765460	AMIGO1	4.76547	2.87376	-2.8259	2.08551	0.0132825
ILMN_1687073	SOGA1	3.52955	-2.95942	-2.87004	-1.08308	0.0133093
ILMN_2218856	CCL3L1	5.39257	2.90829	-2.85165	2.60721	0.013396
ILMN_1684306	S100A4	11.7307	2.86866	-2.83252	1.4155	0.013412
ILMN_2124352	DCUN1D5	7.57979	-2.86827	-2.83303	-1.68058	0.0134219
ILMN_1678423	SPA17	7.90913	2.86739	-2.83417	1.24512	0.0134443
ILMN_2195138	SAMD11	3.80374	2.95333	-2.89189	1.4992	0.0134535
ILMN_1671482	GALM	7.8045	2.86667	-2.8351	1.16278	0.0134628
ILMN_1775753	FBXW2	6.16693	-2.86606	-2.8359	-1.26707	0.0134786
ILMN_1792551	MROH7	4.62372	2.86432	-2.83815	1.41286	0.0135231
ILMN_1759954	PTMA	8.53597	-2.85735	-2.8472	-3.78874	0.0137038
ILMN_2415439	NAE1	7.4749	-2.85701	-2.84763	-1.59776	0.0137124
ILMN_1733254	WDR93	3.67862	2.94241	-2.90391	3.13048	0.0137157
ILMN_3249281	HOXA11-AS	3.50204	-3.0737	-3.00479	-2.53179	0.0137481
ILMN_1691294	CTBP2	4.3711	2.89364	-2.86939	1.99414	0.013762
ILMN_2145708	NIPAL2	4.00821	-2.84917	-2.85781	-1.53112	0.0139184
ILMN_1801941	C1orf50	8.32666	2.84783	-2.85955	1.23788	0.0139539
ILMN_1686920	CCDC58	6.44715	-2.84762	-2.85983	-1.3317	0.0139597
ILMN_1758816	UGT8	5.41906	-2.84638	-2.86143	-1.68104	0.0139924
ILMN_1743643	ZXDC	6.00441	2.84378	-2.8648	1.00336	0.0140618
ILMN_3246107	LINC00515	3.7457	2.98242	-2.94738	2.0149	0.0141468
ILMN_2360307	SUSD4	6.21722	-3.47952	-3.30628	-3.91885	0.0141489
ILMN_1775926	SPATA6	1.1318	4.3472	-3.78039	5.24084	0.0141595
ILMN_1763558	RGN	4.9523	2.87814	-2.88815	1.40668	0.0141598
ILMN_1712896	FST	4.87714	-3.15004	-3.06898	-2.60855	0.014196
ILMN_1752592	HLA-DRB4	11.7666	2.8381	-2.87218	1.6952	0.0142145
ILMN_2214678	MXD1	7.54337	-2.83775	-2.87263	-1.55922	0.014224
ILMN_2354222	SPAG8	5.49404	3.14736	-3.07098	1.68975	0.0142525
ILMN_2301193	ATP8B2	3.75403	2.92051	-2.9136	1.65428	0.0142577
ILMN_1736816	SKA3	4.167	-4.33104	-3.78214	-3.81889	0.0143303
ILMN_2342841	AFTPH	6.92342	-2.83173	-2.88044	-2.13642	0.0143876
ILMN_1720595	MDGA1	5.06688	-2.83145	-2.88081	-2.2162	0.0143954
ILMN_1661485	RBM34	7.87651	-2.83127	-2.88104	-1.16436	0.0144001
ILMN_1809467	VAMP5	9.84235	2.83065	-2.88184	1.32897	0.0144171
ILMN_2179063	DDHD2	4.96447	-2.82984	-2.8829	-1.73853	0.0144394
ILMN_2086965	CCL1	3.37881	2.969	-3.00523	3.72488	0.0144708
ILMN_1782070	NPL	8.12991	-2.8274	-2.88607	-1.02657	0.0145066
ILMN_1705682	P3H3	6.81203	-2.82714	-2.8864	-1.10074	0.0145136
ILMN_1673601	LRRC37B	0.848529	-5.575	-4.03275	-6.50665	0.014516
ILMN_1801257	CENPA	6.74492	-3.76175	-3.64757	-2.94338	0.0145224
ILMN_1686637	RBMXL3	2.91794	3.45591	-3.31626	2.30959	0.0145499
ILMN_1795937	EZR	12.5304	2.82511	-2.88904	1.05212	0.0145699
ILMN_1661299	TLE6	4.18964	2.90821	-2.94167	2.68491	0.0145714
ILMN_2218758	NECAB1	5.26365	-3.26338	-3.16299	-2.10207	0.0145728
ILMN_1787251	DAAM1	8.00615	2.82471	-2.88955	1.10342	0.0145808
ILMN_1782098	SMO	4.85367	-3.03597	-3.03745	-3.57582	0.0145994
ILMN_1811289	COL4A6	3.68528	-2.82319	-2.89153	-1.49797	0.0146231
ILMN_1744056	TAAR1	4.17651	2.96193	-2.96807	1.87378	0.0146444
ILMN_1671398	NPAS3	3.45897	-2.96029	-2.96972	-1.45936	0.014685
ILMN_2182120	SF3B6	8.00762	-2.8186	-2.89748	-1.96554	0.014751
ILMN_1653615	DENND6A	5.06775	2.81837	-2.89778	1.01147	0.0147575
ILMN_1708016	FAM210B	8.68784	-2.81784	-2.89847	-1.28317	0.0147724
ILMN_1727050	PPFIA1	5.85553	-3.12129	-3.0905	-2.40901	0.0148136
ILMN_1790906	MSMB	7.53045	4.28601	-3.78709	4.40232	0.0148198
ILMN_1761999	C1orf168	5.35799	2.81537	-2.90168	1.83095	0.0148419
ILMN_1670544	BLOC1S5	2.7066	-3.24907	-3.52158	-4.74295	0.0148569
ILMN_2157441	HLA-DRA	13.5643	2.81245	-2.90547	1.15734	0.0149245
ILMN_1672135	ZNF615	6.18337	2.81233	-2.90562	1.74928	0.0149279
ILMN_3243248	SNORD87	5.13738	-2.84939	-2.92301	-1.50311	0.0149289
ILMN_3247525	DAZ3	3.0696	-3.02087	-3.05058	-2.0316	0.014955
ILMN_1776164	ZNF396	5.03368	2.81072	-2.90772	1.01608	0.0149737
ILMN_2314080	CTAGE5	1.29811	5.50469	-4.03482	6.4246	0.0149947
ILMN_1787434	OR10H1	2.90091	2.80937	-2.90946	1.81098	0.015012
ILMN_2414399	NME1	4.76306	-3.01415	-3.05643	-3.3826	0.0151163
ILMN_1715532	AKAP12	4.86599	2.88661	-2.95165	1.22892	0.0151388
ILMN_1683450	CDCA5	6.7243	-2.80469	-2.91554	-2.87808	0.0151461
ILMN_1780132	PELI2	6.33211	2.80252	-2.91835	1.44853	0.0152085
ILMN_2359096	SS18	2.4011	-3.71347	-3.48372	-5.19928	0.0152339
ILMN_2094587	USP8	7.54264	-2.83682	-2.93826	-1.74649	0.0152781
ILMN_1655545	ZMYND12	6.74882	2.79978	-2.92191	1.41504	0.0152879
ILMN_1678143	ARHGDIB	12.2824	2.7966	-2.92604	1.19261	0.0153805
ILMN_1739343	SPACA5B	3.30592	-3.09475	-3.11048	-1.60416	0.0154089
ILMN_1815578	ZNF223	10.6448	-2.79561	-2.92733	-1.30928	0.0154096
ILMN_3251620	JMY	6.14938	-2.79521	-2.92784	-1.57409	0.0154211
ILMN_1778203	CLN5	7.4536	2.79488	-2.92827	1.0439	0.0154309
ILMN_1792455	TMEM158	7.69991	-2.79371	-2.92979	-2.43695	0.0154652
ILMN_3309854	SNORD113-9	0.655996	4.22614	-3.79384	4.60362	0.0155028
ILMN_1679322	SH2D4A	6.94258	2.79176	-2.93233	1.24958	0.0155227
ILMN_1667589	ZNF283	5.26441	2.79122	-2.93301	1.31301	0.0155383
ILMN_2325610	AKT3	4.48044	2.7908	-2.93357	1.43005	0.0155508
ILMN_2100437	HBB	12.4557	2.78863	-2.93638	2.31346	0.0156151
ILMN_2330861	SMC4	8.59702	-2.78706	-2.93842	-1.3703	0.0156617
ILMN_1812702	SIX1	5.56332	5.40864	-4.03777	6.3125	0.0156836
ILMN_2298511	BOLA2	7.05777	-2.78488	-2.94125	-2.22742	0.0157266
ILMN_1654331	HOXB4	4.45505	2.91941	-3.01116	1.6688	0.0157353
ILMN_3245759	SNORD92	1.95997	-3.6797	-3.49303	-4.15054	0.0157557
ILMN_1807272	PRSS48	4.17459	2.81997	-2.95869	1.23919	0.0157585
ILMN_1810335	DGKB	2.89002	-3.07854	-3.12275	-2.20679	0.0157848
ILMN_1789567	MAGED2	4.79169	2.78213	-2.94482	1.27314	0.0158089
ILMN_2115490	NBPF9	11.2193	-2.78175	-2.94531	-1.54294	0.0158203
ILMN_2051563	HIGD2B	2.62381	2.81739	-2.96183	2.56078	0.0158336
ILMN_3268403	ZNF667-AS1	6.06716	2.78112	-2.94612	1.55544	0.0158391
ILMN_2174380	KIAA1804	4.57665	-4.19772	-3.79712	-3.63201	0.0158404
ILMN_1782403	PRR11	4.45677	-3.67329	-3.66686	-2.66529	0.0158572
ILMN_1741003	ANXA5	10.9359	2.77938	-2.94839	1.09253	0.0158917
ILMN_3238762	MCM9	2.0964	-3.6687	-3.66788	-2.93922	0.0159301
ILMN_1652037	UPP2	4.47985	2.85642	-2.98561	1.60384	0.0159697
ILMN_1795204	ADAM3A	4.34099	3.19518	-3.27025	1.87453	0.0159811
ILMN_1812093	UTS2B	3.24362	3.06948	-3.22382	2.89855	0.0159993
ILMN_3241996	AGPAT4-IT1	4.65117	2.97698	-3.08893	2.27571	0.0160409
ILMN_1714296	DNAH2	6.38328	2.80957	-2.97133	2.25091	0.0160629
ILMN_2393450	INF2	10.7273	2.77198	-2.95799	1.04476	0.0161164
ILMN_3310623	MIR128-1	2.94578	3.18635	-3.20998	3.37921	0.0161739
ILMN_2398489	SIGMAR1	7.8784	-2.76941	-2.96133	-1.38449	0.0161951
ILMN_2370241	TEX11	4.35325	2.76883	-2.96207	1.34933	0.0162128
ILMN_1778401	HLA-B	12.6184	2.76855	-2.96244	1.00097	0.0162214
ILMN_1761486	BORA	7.09823	-2.76843	-2.9626	-1.20335	0.0162252
ILMN_3235567	LINC01102	4.19926	3.36392	-3.35599	2.00338	0.0162371
ILMN_2356694	VPS13D	2.89586	4.16506	-3.80095	3.69068	0.0162396
ILMN_2154836	BTG3	8.15602	-2.7633	-2.96925	-1.52098	0.0163837
ILMN_2179726	CCDC189	7.58919	2.76326	-2.9693	1.24774	0.016385
ILMN_1773079	COL3A1	10.6829	-2.76307	-2.96956	-1.56663	0.0163911
ILMN_2101651	MBTD1	9.58723	-2.76293	-2.96973	-1.23459	0.0163953
ILMN_1786353	CNGA1	3.89879	5.31351	-4.04082	6.20147	0.0164083
ILMN_1665435	GPER1	5.1166	2.7623	-2.97055	1.25315	0.0164148
ILMN_2150284	RNPC3	6.28892	2.96109	-3.20845	1.42846	0.0164536
ILMN_1770667	HECA	7.01833	-2.79572	-2.98815	-2.3729	0.0164769
ILMN_1773271	SCN7A	-0.538393	5.29565	-4.04141	6.18062	0.0165494
ILMN_1692706	DCUN1D2	2.62278	-3.34568	-3.36403	-2.6713	0.0165966
ILMN_1743100	TNFRSF18	4.58672	-2.79121	-2.99362	-2.04292	0.0166139
ILMN_3236367	IFFO2	6.77832	-2.75562	-2.97922	-1.37889	0.0166242
ILMN_3307752	DLEU7	4.14368	3.16566	-3.22278	1.5997	0.0166353
ILMN_2270845	WDR74	9.28763	-2.7545	-2.98067	-1.25011	0.0166596
ILMN_3195203	OGFOD3	7.53078	2.75439	-2.98082	1.06657	0.0166631
ILMN_1713454	ZNF671	6.75422	2.75419	-2.98107	1.07808	0.0166692
ILMN_1794921	MS4A10	4.97558	2.75245	-2.98334	1.07131	0.0167245
ILMN_1659227	CD79A	3.68007	-3.61894	-3.67909	-5.43979	0.0167473
ILMN_1685327	SON	6.30705	2.75134	-2.98477	1.08097	0.0167596
ILMN_1731049	MGAT5	2.17142	5.26612	-4.04239	6.14616	0.0167862
ILMN_1731206	NKD2	9.62905	-2.74983	-2.98673	-1.21879	0.0168078
ILMN_1782389	LAD1	10.5904	-2.74981	-2.98676	-1.66456	0.0168084
ILMN_1661940	CAMTA1	7.42931	2.74699	-2.99041	1.10593	0.0168984
ILMN_3257145	ARHGAP42	3.59151	2.94406	-3.0903	2.32251	0.0169083
ILMN_1804611	TMEM263	6.37575	2.94326	-3.22251	1.43942	0.01693
ILMN_1798210	E2F7	5.14078	-2.74562	-2.9922	-1.93461	0.0169424
ILMN_1674662	TICRR	5.11428	-2.94145	-3.09267	-2.62402	0.0169791
ILMN_2352036	RTN4	9.04826	-2.74364	-2.99476	-1.37979	0.0170059
ILMN_1718395	LCE3D	5.47453	-3.02778	-3.16144	-3.50633	0.0170257
ILMN_2174369	ELOVL5	8.3419	-2.74108	-2.99808	-1.41272	0.0170887
ILMN_1654639	HERC6	7.96836	2.7408	-2.99844	1.03129	0.0170978
ILMN_2173291	CYP4B1	8.71598	2.77546	-3.01276	2.59322	0.0171019
ILMN_1798496	HOXB8	6.98136	4.09713	-3.80911	4.68632	0.0171102
ILMN_1755694	LY6H	4.59765	-2.81744	-3.0423	-1.51272	0.0171106
ILMN_1784627	CDC42BPA	4.71295	2.77397	-3.01457	1.6715	0.0171486
ILMN_1697189	PNCK	7.52629	-3.1422	-3.23738	-5.61983	0.017176
ILMN_2120965	NPAT	5.11303	-2.73837	-3.0016	-1.38154	0.0171767
ILMN_1736670	PPP1R3C	7.37181	2.73789	-3.00223	1.36557	0.0171925
ILMN_1726720	NUSAP1	7.00852	-2.73604	-3.00462	-2.21505	0.0172529
ILMN_1726743	MRPS30	7.94536	-2.73541	-3.00543	-1.16707	0.0172733
ILMN_1801776	PSG9	3.56422	4.08383	-3.81073	6.7244	0.0172872
ILMN_1697736	EXOSC2	6.97667	-2.73305	-3.0085	-1.10959	0.0173508
ILMN_2047885	PCDHB9	8.99888	-2.73231	-3.00945	-1.91976	0.017375
ILMN_1788538	NCALD	8.74123	2.7315	-3.0105	1.49439	0.0174017
ILMN_1667476	LTBR	9.42294	-2.72954	-3.01306	-1.04141	0.0174667
ILMN_1765714	UBE2E3	3.34349	4.06619	-3.81292	3.53677	0.0175257
ILMN_2192694	EIF3M	8.88799	-2.72623	-3.01735	-1.19705	0.0175764
ILMN_1719392	FH	9.1427	-2.72578	-3.01793	-1.00992	0.0175914
ILMN_1724280	EGR3	4.87268	2.72402	-3.02022	1.23772	0.0176502
ILMN_1804339	CAMK1G	7.77533	-2.75818	-3.03376	-1.87027	0.0176533
ILMN_1673238	CLEC9A	4.13229	2.91709	-3.14168	1.26292	0.0176546
ILMN_2294762	AMY1A	8.67546	-2.72349	-3.0209	-2.70588	0.017668
ILMN_1701906	CD300C	6.1375	2.72284	-3.02174	1.21957	0.0176895
ILMN_1814787	ICA1	8.17172	2.72275	-3.02186	1.46585	0.0176926
ILMN_1690192	CER1	4.98439	2.75581	-3.03664	1.37289	0.0177304
ILMN_1731478	RGS3	5.20996	2.71766	-3.02846	1.27952	0.017864
ILMN_1689655	HLA-DRA	13.0294	2.71722	-3.02903	1.24422	0.0178788
ILMN_1663119	DSC2	8.10776	-2.71614	-3.03043	-1.6935	0.0179154
ILMN_2059844	ANKRD44	7.85728	-2.71434	-3.03276	-1.94817	0.0179765
ILMN_1716342	VPS50	6.01887	2.90574	-3.25224	2.27932	0.0179789
ILMN_1851244	FOXP1	2.52659	3.27935	-3.3937	3.0811	0.0179809
ILMN_1713247	FSCN2	2.75528	4.03045	-3.81739	4.16357	0.0180208
ILMN_1814200	BMP2K	2.06302	3.54638	-3.69591	3.27292	0.0180271
ILMN_3241034	SNORD3C	7.33878	-2.74658	-3.04786	-1.48375	0.0180333
ILMN_1802646	EPHB6	5.43901	-2.98889	-3.19135	-1.93593	0.0180449
ILMN_1690259	RAE1	3.33056	-3.10485	-3.26082	-2.63599	0.0180757
ILMN_1685916	KIF2C	6.15028	-3.275	-3.39567	-1.8428	0.018076
ILMN_1914073	ZBTB7B	4.59464	2.71065	-3.03756	1.32531	0.0181028
ILMN_1726512	ZSCAN2	5.32395	2.7826	-3.08107	1.52738	0.0181989
ILMN_1810915	FAAH	6.64581	2.70747	-3.04167	1.43619	0.0182119
ILMN_3242407	C12orf74	1.42996	-3.53593	-3.69838	-3.28857	0.0182207
ILMN_1674908	HOXB5	8.56908	2.70707	-3.04219	1.3823	0.0182256
ILMN_1727248	INF2	7.09974	2.70662	-3.04278	1.45193	0.0182415
ILMN_1670064	C1orf210	5.5024	3.0977	-3.26533	2.39298	0.0182536
ILMN_3242922	DLX6-AS1	3.99605	-2.98088	-3.19755	-2.34229	0.0182629
ILMN_1769508	PIGX	8.92841	-2.70558	-3.04413	-1.32773	0.0182774
ILMN_3310045	MIR410	3.93093	2.89515	-3.16114	1.60803	0.0182871
ILMN_1657993	ADNP	8.0076	-2.70468	-3.0453	-1.1753	0.0183085
ILMN_2095660	TMEM156	7.99821	-2.70366	-3.04662	-2.36258	0.0183439
ILMN_2312228	FUT6	7.55931	-2.7008	-3.05033	-1.97153	0.0184434
ILMN_1707124	TFPI	10.1394	2.69979	-3.05163	1.2916	0.0184785
ILMN_3215047	LOC100131532	1.80147	-3.25302	-3.40568	-3.04807	0.0185653
ILMN_1681503	MCM2	5.68514	-2.73012	-3.06787	-2.31306	0.0185863
ILMN_3308773	MIR1249	2.83541	3.25193	-3.6342	2.85673	0.0185899
ILMN_2390919	FBLN2	8.0891	-2.6961	-3.05642	-1.59733	0.0186082
ILMN_1802315	SPPL2B	4.3289	-2.8833	-3.17166	-2.01324	0.018638
ILMN_1726457	SH2D6	3.86027	2.69323	-3.06013	1.79524	0.0187093
ILMN_1810910	CFH	7.689	2.69146	-3.06243	1.3639	0.0187721
ILMN_2322935	MAPKAPK5	7.76661	-2.69132	-3.06261	-1.13748	0.018777
ILMN_1822333	CD28	3.23083	-3.97139	-3.82496	-3.90015	0.0188773
ILMN_2104356	COL1A2	10.8839	-2.68822	-3.06662	-1.62514	0.0188874
ILMN_1774602	FBLN2	8.94785	-2.68719	-3.06797	-1.18064	0.0189245
ILMN_3235109	STXBP5L	3.17213	2.87244	-3.27878	3.47151	0.018966
ILMN_1855286	CEP85L	4.94649	-2.68518	-3.07057	-1.21627	0.0189963
ILMN_1728984	PA2G4	9.33819	-2.68461	-3.07131	-1.0235	0.0190169
ILMN_2191331	RPS4Y2	8.10236	-2.68346	-3.07279	-1.78068	0.0190581
ILMN_1797383	RFPL1S	3.82815	-2.95044	-3.30692	-1.83747	0.019116
ILMN_1669983	RGS22	4.8057	2.71447	-3.0869	2.2976	0.0191277
ILMN_1765310	TCEAL2	6.82879	2.68007	-3.0772	1.61425	0.019181
ILMN_1734897	SLC4A4	7.00827	2.67962	-3.07777	1.6483	0.0191971
ILMN_1740463	C2orf70	5.10245	2.6793	-3.07819	1.28902	0.0192087
ILMN_1752452	CST4	3.04902	3.05791	-3.6031	2.27831	0.0192786
ILMN_3309904	MIR1202	2.31974	-3.05546	-3.35204	-3.68001	0.0193437
ILMN_2219712	HMGB2	9.05635	-2.67492	-3.08386	-1.21441	0.0193683
ILMN_1717886	PKHD1L1	5.04518	2.70576	-3.09749	1.24364	0.0194359
ILMN_2079042	WFDC5	4.50175	-2.74432	-3.12376	-2.45668	0.0194744
ILMN_1772074	DNAAF3	6.0633	2.70449	-3.09904	2.06113	0.0194813
ILMN_2196335	ASUN	5.56179	-2.6694	-3.09102	-1.45364	0.0195716
ILMN_1659773	PCDHAC2	3.47686	2.85197	-3.17446	2.61536	0.0196001
ILMN_1711542	CHMP4C	6.26491	-2.66599	-3.09543	-1.56068	0.0196981
ILMN_1752526	RNF144B	7.87834	2.66582	-3.09566	1.64404	0.0197046
ILMN_2399363	CLEC4A	6.87003	2.69789	-3.10706	2.09747	0.0197184
ILMN_1724407	TACC3	6.28997	-2.66544	-3.09615	-1.39899	0.0197188
ILMN_1755077	HEBP2	9.80923	-2.6649	-3.09685	-1.078	0.0197388
ILMN_1797236	TGM2	5.82559	2.66484	-3.09693	1.2606	0.0197412
ILMN_1683046	OR6Y1	4.01902	-2.92798	-3.2387	-1.57337	0.019772
ILMN_1748970	PRR15L	7.79947	2.66398	-3.09804	2.51696	0.0197732
ILMN_1691188	UIMC1	8.71767	2.66328	-3.09894	1.23124	0.0197991
ILMN_3311010	MIR15B	3.21081	2.92567	-3.24051	2.04847	0.0198409
ILMN_2143487	TAF1B	6.02968	-2.69342	-3.11251	-1.58967	0.0198808
ILMN_1779517	RASEF	7.03602	-2.73146	-3.13812	-1.10534	0.0199229
ILMN_1802106	APOBEC3G	6.73413	2.65996	-3.10325	1.00604	0.0199239
ILMN_2350514	TBX1	4.07029	-4.91891	-4.05511	-5.74093	0.0199434
ILMN_1654722	MPV17L	5.13413	-2.65938	-3.104	-1.97374	0.0199458
ILMN_2048507	KLF3	2.79922	-4.91836	-4.05513	-5.74029	0.019949
ILMN_2337655	WARS	11.1345	2.6568	-3.10733	1.10233	0.0200429
ILMN_1796923	LOC81691	4.25546	-3.19024	-3.65567	-4.28745	0.0200452
ILMN_2315044	FGG	8.32794	2.9187	-3.24597	2.91503	0.0200499
ILMN_1655468	DSG3	6.36573	-2.6562	-3.10812	-3.68722	0.020066
ILMN_3246037	ASPG	3.12837	-3.43973	-3.72166	-2.56876	0.0201182
ILMN_1874519	LINC01413	3.88581	2.77386	-3.16008	1.66885	0.0201325
ILMN_1659006	CBWD6	2.72046	-3.88895	-3.83592	-3.37145	0.0201575
ILMN_1667060	HSF1	0.95089	-4.89629	-4.05602	-5.71452	0.0201758
ILMN_1762253	PRAMEF19	4.97515	2.68464	-3.12318	1.54071	0.0202033
ILMN_1750722	RPS7	8.14401	-2.65024	-3.11583	-1.14014	0.0202928
ILMN_1679130	CALHM1	3.38765	2.90933	-3.25332	2.78735	0.0203347
ILMN_1700625	ATP5S	6.13288	2.82861	-3.31394	1.6734	0.0203503
ILMN_3228529	TMEM191A	9.12262	-2.64787	-3.1189	-1.7989	0.0203838
ILMN_1774806	SLC9A7	4.24101	-2.76654	-3.16762	-2.29442	0.0203839
ILMN_2045729	WDR12	6.42387	-2.64576	-3.12163	-1.90482	0.0204652
ILMN_1674811	OASL	5.67119	2.64502	-3.12259	2.51977	0.0204939
ILMN_2059173	SLC35E1	11.834	-2.6446	-3.12314	-1.13746	0.0205103
ILMN_1668727	ARSB	3.70023	2.89892	-3.26149	2.48785	0.0206557
ILMN_1727087	GJA1	9.71379	-2.64074	-3.12813	-1.39791	0.0206601
ILMN_3237712	PNRC2	1.9411	-3.41411	-3.72804	-3.20186	0.0206611
ILMN_2211739	SLC15A2	5.33908	2.75758	-3.2119	2.03876	0.0206962
ILMN_1798588	HLTF	5.15928	-3.4091	-3.72929	-3.49907	0.0207694
ILMN_3178043	BEND7	5.91967	-2.66833	-3.14303	-1.16878	0.0208163
ILMN_1790508	KCNA5	6.38974	2.63577	-3.13457	1.025	0.0208549
ILMN_3189777	SLF2	2.4298	3.84508	-3.84195	3.42782	0.0208818
ILMN_1668721	CCND3	11.1295	2.63428	-3.1365	1.22152	0.0209137
ILMN_2326376	ZNF596	4.35527	2.81059	-3.23668	1.38444	0.0209489
ILMN_1789541	CRMP1	6.59458	-2.66415	-3.1481	-1.32588	0.0209762
ILMN_1683120	UNG	8.27947	-2.63269	-3.13855	-1.60754	0.0209764
ILMN_3243859	NDUFB9	9.93554	-2.63169	-3.13985	-1.32879	0.0210161
ILMN_2406304	PDZRN3	3.06356	3.39772	-3.73215	2.60974	0.0210173
ILMN_2401258	FAM13A	7.97679	2.62982	-3.14226	1.37085	0.0210901
ILMN_1766918	KCNK5	6.20005	2.62929	-3.14295	1.34432	0.0211114
ILMN_1659029	DENND6B	8.45092	2.62877	-3.14363	1.0455	0.0211321
ILMN_1686082	C14orf79	6.1501	2.62872	-3.14369	1.63059	0.0211341
ILMN_3246560	EMB	2.64737	2.88368	-3.2735	2.04647	0.0211357
ILMN_1742203	DYDC1	4.16361	2.69732	-3.16554	1.67215	0.0211631
ILMN_1781431	GLCCI1	3.04561	2.8039	-3.21882	1.91269	0.0211756
ILMN_1781472	CDC42BPA	6.75236	2.6266	-3.14644	1.23017	0.0212189
ILMN_2376625	VHL	7.43104	-2.62648	-3.14659	-1.67113	0.0212237
ILMN_2200331	H2AFX	6.76312	-2.62541	-3.14797	-1.15039	0.0212664
ILMN_1784783	NME5	5.78	2.80034	-3.22211	2.97045	0.0212974
ILMN_1814710	PCDHB5	4.55996	-4.78837	-4.06049	-5.58857	0.0213354
ILMN_1781039	VPS26A	7.01222	-2.62342	-3.15055	-1.33824	0.0213465
ILMN_1700337	TROAP	6.25795	-2.62258	-3.15164	-1.92579	0.0213803
ILMN_1766178	DRICH1	4.89092	2.62179	-3.15266	1.40538	0.0214121
ILMN_1697317	DYNLRB2	6.70629	2.79692	-3.22529	3.45681	0.0214152
ILMN_1670611	MFSD6L	6.1332	3.81394	-3.8463	3.9715	0.0214153
ILMN_1690114	HACD4	10.8307	-2.62116	-3.15347	-1.70145	0.0214374
ILMN_3246433	RNY5	6.51944	2.62072	-3.15404	1.43956	0.0214552
ILMN_2393149	ALOX15B	7.50789	2.61992	-3.15508	1.74479	0.0214877
ILMN_2298958	MRRF	4.128	-2.73495	-3.20022	-2.08246	0.0215056
ILMN_1709815	PURG	5.72182	2.65019	-3.1651	1.08505	0.0215197
ILMN_1761551	FAT4	5.29872	2.64977	-3.1656	1.16385	0.021536
ILMN_1705302	FCGRT	10.3935	2.61849	-3.15692	1.12723	0.0215456
ILMN_1778333	MMP24	5.11469	2.6184	-3.15704	1.50608	0.0215493
ILMN_3306944	CASC2	3.41822	-3.37318	-3.73838	-2.54551	0.0215639
ILMN_1652314	SPAG1	4.87999	2.61784	-3.15777	1.85396	0.0215723
ILMN_2166457	HPGD	9.08785	2.64821	-3.1675	2.42873	0.0215978
ILMN_1659980	MROH5	4.25309	-2.61716	-3.15865	-1.11088	0.0215999
ILMN_1808789	MYO5C	9.36714	2.6169	-3.15898	1.31119	0.0216104
ILMN_2062687	FARP2	5.92876	2.61677	-3.15915	1.13392	0.0216157
ILMN_1746027	GNAL	5.20917	-2.73173	-3.20355	-1.60527	0.0216235
ILMN_3310633	MIR634	3.29955	-2.86828	-3.28567	-2.47235	0.0216325
ILMN_2394132	NDUFAF7	9.74118	-2.6159	-3.16027	-1.41427	0.021651
ILMN_1810727	SLC25A45	4.9118	2.61494	-3.16152	1.32001	0.0216906
ILMN_1731224	PARP9	8.74585	2.61381	-3.16298	1.03093	0.0217366
ILMN_1672275	CDRT15L2	3.15691	2.72707	-3.20838	1.47231	0.0217952
ILMN_1816603	SLC8A1	5.33269	2.61233	-3.16489	1.06769	0.0217973
ILMN_2241317	FOXK2	1.91721	3.79158	-3.84948	3.43674	0.0218084
ILMN_2292686	SLC26A6	3.87	-2.78508	-3.23626	-1.59175	0.0218274
ILMN_1666007	TRAPPC6B	4.37005	2.7837	-3.35021	2.63322	0.021876
ILMN_2386982	PRKCZ	9.61912	2.6093	-3.1688	1.06895	0.021922
ILMN_1762192	KIF9	4.03473	-2.67683	-3.18881	-1.38598	0.0219444
ILMN_2063584	CLIC4	6.9229	-2.60777	-3.17079	-2.18999	0.0219854
ILMN_1748283	PIM2	8.4042	-2.6073	-3.1714	-1.36764	0.022005
ILMN_1784516	CFAP70	6.2366	2.60709	-3.17167	1.54119	0.0220137
ILMN_1739050	PIPOX	-0.165743	-4.72754	-4.06313	-5.51757	0.0220283
ILMN_1701007	PON3	8.78545	2.60648	-3.17245	1.55091	0.0220389
ILMN_2126038	STMN2	2.09961	-3.34963	-3.59166	-2.48074	0.0221037
ILMN_2303170	MBNL3	4.94235	2.60452	-3.17499	1.14907	0.0221206
ILMN_1771746	CFAP206	6.00842	2.63458	-3.18408	1.64491	0.0221434
ILMN_1792497	AGFG1	6.68706	2.60205	-3.17818	1.00682	0.0222236
ILMN_2137208	GOLT1A	7.09552	2.63241	-3.18672	1.54267	0.0222317
ILMN_1813975	ADI1	6.58562	-2.63158	-3.18772	-2.28405	0.0222652
ILMN_1729777	AGER	7.27634	2.63033	-3.18924	3.60908	0.0223161
ILMN_1745558	CXADRP2	3.53547	-2.77111	-3.27225	-2.10105	0.0223244
ILMN_1808295	MIEF2	4.01761	2.62982	-3.18987	1.49017	0.0223371
ILMN_3246608	CENPV	6.58075	-2.59838	-3.18293	-1.32196	0.0223779
ILMN_1668134	GSTM1	6.75802	-2.76853	-3.25163	-3.01213	0.0224173
ILMN_1709257	RIPPLY3	5.74104	-2.94829	-3.41699	-3.64195	0.0224339
ILMN_2196984	OIP5	6.18906	-2.59695	-3.18478	-1.79912	0.0224383
ILMN_1726352	THSD4	3.10851	-4.69029	-4.06478	-5.4741	0.0224675
ILMN_3190247	GPR158-AS1	3.9996	-2.66248	-3.21527	-1.54222	0.0225083
ILMN_1710524	PARD3	1.29385	-3.75132	-3.85528	-5.09112	0.0225389
ILMN_1672605	MTURN	9.61802	2.59419	-3.18834	1.09161	0.0225549
ILMN_3244738	JAKMIP3	0.924832	4.68098	-4.0652	5.46324	0.022579
ILMN_1678459	VAPB	4.66576	2.70462	-3.2316	1.63215	0.0226411
ILMN_3241446	ODF3B	7.18281	2.59107	-3.19237	1.29296	0.0226879
ILMN_1701558	MAP1A	3.71776	2.93971	-3.36732	3.34258	0.0227029
ILMN_2347798	IFI6	9.80165	2.58992	-3.19387	1.66735	0.0227374
ILMN_3239272	SNORD71	4.6565	2.65514	-3.21344	1.14712	0.022802
ILMN_1766658	PKMYT1	4.93759	-2.5882	-3.19608	-2.33047	0.0228107
ILMN_1664434	TCF3	6.90067	-2.61797	-3.20428	-1.24982	0.0228267
ILMN_1791253	FBXL13	5.1853	2.58768	-3.19676	1.22319	0.0228333
ILMN_1739854	KATNBL1	6.13969	-2.58569	-3.19932	-1.20348	0.0229187
ILMN_1681754	GGH	8.37003	-2.58534	-3.19978	-1.22044	0.0229341
ILMN_1717173	ECT2	7.14292	-2.58494	-3.2003	-2.5879	0.0229514
ILMN_1780533	RNASE6	7.26065	2.58481	-3.20046	1.05834	0.0229567
ILMN_2384496	ST6GAL1	5.22798	3.08038	-3.487	2.84894	0.0229572
ILMN_3240420	USP18	5.04956	2.6511	-3.21804	1.55031	0.0229657
ILMN_1777637	SLFNL1	4.65208	3.31334	-3.60339	2.6211	0.0229661
ILMN_2252136	YWHAE	9.2925	-2.584	-3.2015	-1.01315	0.0229918
ILMN_1779241	CRYM	3.98838	2.82747	-3.31808	4.86309	0.0230085
ILMN_1712386	MIS18A	7.40611	-2.58307	-3.20272	-1.66802	0.0230324
ILMN_1700268	QPRT	6.85074	2.61288	-3.21047	2.05695	0.0230403
ILMN_2204576	HSD17B13	1.5837	3.72447	-3.85922	4.98835	0.0230427
ILMN_2410113	ST7L	3.965	-2.7498	-3.29153	-1.65634	0.0231047
ILMN_2241627	MAGEC1	5.2694	-4.63698	-4.06721	-5.41188	0.0231165
ILMN_2211065	TMEM91	8.53373	2.57871	-3.20834	1.44769	0.0232219
ILMN_3187462	TMEM253	3.00337	2.82131	-3.32298	2.40271	0.0232236
ILMN_2336609	SYTL2	8.9764	2.57839	-3.20876	1.06736	0.0232359
ILMN_1757294	PRSS42	3.92266	2.68896	-3.24783	2.7126	0.0232507
ILMN_1746676	CLDN8	5.96327	2.57695	-3.21062	1.23266	0.0232991
ILMN_1763467	LY6G5C	2.89236	3.06806	-3.49299	2.24257	0.0233117
ILMN_1769245	GLIPR1	6.17782	2.60619	-3.2186	1.45752	0.0233237
ILMN_1675770	SEC14L3	3.18621	2.81752	-3.32601	1.96434	0.0233574
ILMN_1759984	KCTD1	4.04932	-2.91798	-3.38168	-5.20443	0.0234001
ILMN_1674588	HAO1	3.20851	2.74143	-3.29911	2.0913	0.0234187
ILMN_1737604	FGGY	8.76021	2.57416	-3.21422	1.3767	0.0234215
ILMN_2155719	NBPF10	11.2278	-2.57388	-3.21458	-1.47353	0.0234338
ILMN_2052373	RAB17	9.27916	2.60351	-3.22186	2.25603	0.0234383
ILMN_1795063	ZADH2	7.36211	2.57331	-3.21532	1.31963	0.0234591
ILMN_2367258	SMOX	3.42362	-2.91519	-3.43743	-6.56108	0.0234913
ILMN_1711174	SPRR1B	6.65513	-2.57203	-3.21696	-2.92557	0.0235155
ILMN_1669557	AIM1L	4.22619	-2.68216	-3.25488	-2.43008	0.0235204
ILMN_1807072	GOSR2	3.10233	2.81282	-3.40569	2.49858	0.0235242
ILMN_1707596	ZNF37A	5.15865	2.57165	-3.21746	1.45	0.0235323
ILMN_2083946	TGFA	6.42739	-2.56999	-3.2196	-1.64534	0.023606
ILMN_1705247	ACSL5	9.1603	2.56958	-3.22014	2.05865	0.0236244
ILMN_2409520	KCNQ1	3.02383	-3.69346	-3.86384	-4.38061	0.0236415
ILMN_1681998	AP2B1	6.26049	2.56919	-3.22064	1.21164	0.0236417
ILMN_1717925	SIGMAR1	4.49962	-3.05659	-3.49859	-3.31966	0.0236473
ILMN_1772064	GSAP	6.69476	2.56751	-3.2228	1.08338	0.0237163
ILMN_2366334	FERMT3	5.06337	2.59686	-3.22995	2.74625	0.0237252
ILMN_1727348	NMD3	7.40486	-2.56705	-3.2234	-1.64689	0.0237368
ILMN_1654663	CPSF4L	3.97105	3.68703	-3.8648	3.2481	0.0237681
ILMN_2234412	TLE3	4.76235	-3.05189	-3.50089	-2.1461	0.0237861
ILMN_2286400	CAPS	6.76841	2.59447	-3.23286	2.30209	0.0238289
ILMN_3309199	MIR181B1	1.51518	-3.67732	-3.86627	-3.19626	0.0239608
ILMN_1679401	TRPM4	8.07451	2.56143	-3.23065	1.11646	0.0239889
ILMN_1750225	MYCT1	5.27809	2.59073	-3.2374	1.22388	0.0239922
ILMN_1662256	PARP6	1.16719	4.56463	-4.07061	5.32744	0.024038
ILMN_2412768	HIPK1	4.43755	2.58956	-3.23882	1.34149	0.0240436
ILMN_3270972	ASAP2	6.75224	-2.56018	-3.23227	-1.20965	0.0240454
ILMN_1683082	RPUSD1	5.94428	-2.58923	-3.23923	-1.55637	0.0240581
ILMN_1741617	SCRT1	1.16539	4.56291	-4.07069	5.32543	0.0240605
ILMN_1785170	ARMCX2	7.67368	2.55981	-3.23274	1.44223	0.0240619
ILMN_1673721	EXO1	6.8436	-3.26873	-3.76564	-2.76623	0.0240795
ILMN_1738989	SYBU	7.2529	2.62389	-3.2585	2.49043	0.0240971
ILMN_1675024	BEND5	4.81163	3.268	-3.76583	4.37915	0.0240982
ILMN_1731745	NINJ2	8.9334	2.55883	-3.23401	2.1785	0.0241065
ILMN_1706839	TCERG1	6.49663	-2.55792	-3.23518	-1.08972	0.0241477
ILMN_1707137	C17orf97	8.18007	2.55736	-3.23591	1.21226	0.0241733
ILMN_2168866	C6orf62	3.80442	3.66506	-3.86813	4.12921	0.0242067
ILMN_1693192	PI3	7.92431	-2.71982	-3.31874	-4.77082	0.0242498
ILMN_3188479	CCR2	3.76269	2.66292	-3.27486	2.24509	0.0243011
ILMN_1731137	TXNDC9	6.56233	-2.55449	-3.23961	-2.12122	0.024304
ILMN_1808707	FSCN1	11.0779	-2.55282	-3.24175	-1.19096	0.02438
ILMN_1678957	WDR55	5.6333	-2.55277	-3.24183	-1.26947	0.0243826
ILMN_2233493	GPBP1	7.10052	-2.55227	-3.24246	-1.01134	0.0244053
ILMN_1898682	PHIP	7.86393	-2.55201	-3.2428	-1.17153	0.0244173
ILMN_1791438	MBLAC1	4.97791	-2.55124	-3.24379	-1.14111	0.0244526
ILMN_1815619	CDX1	4.20144	-3.25043	-3.77055	-4.66939	0.0245539
ILMN_1703075	PYY	3.27028	2.65534	-3.28272	2.33599	0.0246153
ILMN_1758281	CALCRL	6.91724	2.61159	-3.26295	2.03118	0.0246261
ILMN_2191167	SLC30A4	4.0857	3.64397	-3.87136	3.15619	0.0246368
ILMN_2134765	SAPCD1	2.16667	-4.51906	-4.07282	-5.27426	0.0246436
ILMN_1805645	TMTC2	4.50961	-2.78144	-3.35492	-1.79554	0.0246697
ILMN_2214117	NDST4	3.95603	2.70867	-3.32888	2.16259	0.0246902
ILMN_1719577	C10orf67	5.69593	2.57436	-3.2573	2.15469	0.0247207
ILMN_1704761	LOC440895	4.83604	2.54461	-3.25235	1.28357	0.024759
ILMN_1750088	VRK2	5.69411	-2.54453	-3.25246	-1.35069	0.024763
ILMN_1677384	PTGER3	3.77626	2.70507	-3.33216	1.59507	0.0248342
ILMN_1656715	THSD7A	3.19565	2.70476	-3.33245	3.54466	0.0248469
ILMN_3252158	LOC202181	2.34755	-3.01554	-3.71925	-2.61858	0.0248917
ILMN_1774874	IL1RN	7.09226	-2.54162	-3.25621	-2.26444	0.0248986
ILMN_1741367	DEFB106A	4.05338	-2.70276	-3.31303	-1.87348	0.024927
ILMN_2111187	ELOVL6	5.95334	-2.64767	-3.2907	-3.21938	0.0249379
ILMN_1693124	SDHAF1	3.90586	-2.87234	-3.41208	-2.70682	0.0249394
ILMN_1682774	TEX30	6.58242	-2.54026	-3.25796	-1.28844	0.0249622
ILMN_2088825	ACAP2	6.42671	-2.56885	-3.264	-1.91812	0.0249705
ILMN_1698470	SYAP1	6.98565	-2.53989	-3.25843	-1.27182	0.0249795
ILMN_1670439	FYTTD1	8.6014	-2.53982	-3.25852	-1.08282	0.0249826
ILMN_1685709	TMEM125	10.0484	2.53946	-3.25899	2.32992	0.0249997
ILMN_3310426	MIR298	3.9568	-2.6025	-3.28248	-1.57849	0.025025
ILMN_2068991	TBC1D3F	5.76038	2.64513	-3.29334	1.20599	0.0250456
ILMN_1671913	TRMT2A	4.45947	-3.62297	-3.87461	-3.13346	0.0250745
ILMN_1735453	FAM98A	9.24996	-2.53782	-3.2611	-1.03081	0.0250768
ILMN_3242993	ZFR2	3.75932	2.8679	-3.46693	3.7375	0.0250949
ILMN_2179579	SNHG3	4.92951	-2.53631	-3.26305	-1.10038	0.025148
ILMN_2196347	CDKN1B	8.08102	-2.53594	-3.26353	-1.40298	0.0251655
ILMN_3219380	NANOGNB	3.5182	-3.61798	-3.87539	-3.16275	0.02518
ILMN_2084043	TCEAL7	4.62035	2.59885	-3.28657	1.13019	0.0251867
ILMN_3240287	FNDC9	2.89514	2.76749	-3.36614	1.33509	0.0251973
ILMN_1728147	OVCH2	4.95958	2.53454	-3.26533	1.01107	0.0252318
ILMN_3308881	MIR196A1	2.59915	3.00467	-3.52422	4.98598	0.0252333
ILMN_1679045	SBDS	8.09665	-2.53444	-3.26546	-1.55321	0.0252364
ILMN_3236561	VWA5B1	3.7635	2.59735	-3.28825	1.97978	0.0252534
ILMN_1807031	C14orf28	6.76565	2.53405	-3.26596	1.0807	0.0252547
ILMN_2096784	TFAP2C	7.15674	-2.53307	-3.26723	-2.36657	0.0253014
ILMN_1810866	MRPS12	4.53336	-2.56107	-3.27345	-1.13712	0.0253276
ILMN_2193233	MZB1	8.17868	-2.53112	-3.26974	-1.48797	0.025394
ILMN_1758672	FAM107B	10.0261	2.53092	-3.27	1.40302	0.0254037
ILMN_2049021	PTTG3P	7.07812	-2.53061	-3.27039	-2.1229	0.0254182
ILMN_2387395	SCN3A	4.66801	2.52963	-3.27166	1.2339	0.0254653
ILMN_2136635	ISCA2	3.25671	2.63512	-3.30375	4.48092	0.0254747
ILMN_1784300	TUBA4A	8.35864	-2.52889	-3.27261	-1.09475	0.0255005
ILMN_2161286	STRIP2	9.99617	-2.52863	-3.27294	-1.35409	0.0255128
ILMN_2150294	FKBP14	12.4573	-2.52859	-3.27299	-1.12658	0.0255148
ILMN_1656934	REPS2	6.78633	2.55604	-3.27956	1.12062	0.0255613
ILMN_1886412	LINC00628	3.53458	-3.5993	-3.87832	-3.11694	0.0255792
ILMN_1790881	HNMT	8.36024	2.52672	-3.27541	1.27694	0.0256048
ILMN_1720373	SLC7A5	8.00413	-2.52659	-3.27557	-2.34855	0.0256108
ILMN_1772218	HLA-DPA1	12.0112	2.52612	-3.27617	1.28147	0.0256332
ILMN_1749108	H1FOO	4.38198	2.68492	-3.32976	1.53237	0.0256558
ILMN_2346137	ZNF557	8.9449	-2.52543	-3.27706	-1.64675	0.0256663
ILMN_1792072	FUT4	4.82276	2.58766	-3.29913	1.36651	0.0256895
ILMN_1806999	B9D2	6.98783	2.52485	-3.27782	2.13372	0.0256947
ILMN_3229424	LOC730101	5.92484	-2.55296	-3.28331	-1.49427	0.0257054
ILMN_1655561	ARPC3	9.66009	-2.52451	-3.27825	-1.62685	0.0257108
ILMN_1751227	LINC00997	8.06737	2.52409	-3.27879	1.23353	0.025731
ILMN_1711799	C9orf40	4.1829	-2.75346	-3.44914	-2.70552	0.0257399
ILMN_1745686	MFHAS1	6.7355	-2.5239	-3.27904	-1.63001	0.0257404
ILMN_2149815	CYP2F1	6.60421	2.84777	-3.47961	2.99969	0.0258124
ILMN_1781416	FRAT1	5.71517	2.55023	-3.28662	1.02535	0.0258335
ILMN_1656560	PARM1	9.52106	2.52166	-3.28193	1.80541	0.0258488
ILMN_3244281	SNORD1A	4.53788	-2.52126	-3.28244	-1.23835	0.0258681
ILMN_1696466	ROPN1L	6.70157	2.52053	-3.28338	2.02311	0.0259035
ILMN_1703053	ZFP91	5.10957	2.54766	-3.28975	1.11753	0.0259551
ILMN_1670920	FBXL18	3.44605	3.19659	-3.78523	2.47875	0.0260131
ILMN_1894983	LOC729680///IL17D	3.88993	-2.5457	-3.29213	-1.52431	0.026048
ILMN_1781745	C9orf152	8.09137	2.57969	-3.30807	2.15149	0.0260535
ILMN_1743445	FAM107A	9.49988	2.57829	-3.30084	3.22924	0.0261177
ILMN_2362681	CES2	7.94126	-2.51605	-3.28914	-2.31207	0.0261219
ILMN_1682233	ESCO1	6.15939	-2.51433	-3.29136	-1.18052	0.0262062
ILMN_1798181	IRF7	8.67278	2.51422	-3.2915	1.2787	0.0262116
ILMN_1766487	LRRC25	4.94695	2.53836	-3.30104	1.62552	0.0263988
ILMN_1891476	SH3TC2	4.89604	2.53804	-3.30143	1.10437	0.0264143
ILMN_3251137	METTL21A	5.35605	-2.53726	-3.30238	-1.34415	0.026452
ILMN_1701461	TIMP3	9.6934	2.50902	-3.29819	1.92123	0.0264682
ILMN_2204909	XRCC2	11.8022	-2.50793	-3.2996	-1.08118	0.0265225
ILMN_1781098	DNAJB12	5.42888	2.50773	-3.29985	1.35269	0.0265325
ILMN_3239435	HTT	6.66615	2.50756	-3.30008	1.2502	0.0265411
ILMN_1737205	MCM4	7.5153	-2.5075	-3.30015	-2.66305	0.026544
ILMN_1733802	KAT2B	2.42734	4.38376	-4.07971	5.11635	0.0265654
ILMN_1688162	SLC12A1	5.04217	-2.50652	-3.30141	-1.06396	0.0265925
ILMN_2091707	HYKK	8.81839	-2.50618	-3.30185	-1.38116	0.0266095
ILMN_3243603	NRADDP	4.0625	2.82554	-3.49367	2.56033	0.02663
ILMN_1698950	PWP2	2.96411	-3.17433	-3.65003	-2.7999	0.0266449
ILMN_1761181	NOL9	4.47879	-2.65949	-3.45177	-1.81229	0.0267321
ILMN_1797526	SERTM1	5.53173	2.50339	-3.30544	1.34541	0.0267493
ILMN_1886847	ODF2L	5.6673	2.50278	-3.30622	1.18675	0.0267797
ILMN_1751886	REC8	8.29085	2.50277	-3.30624	1.33787	0.0267801
ILMN_1709204	CLEC4A	6.58404	2.53041	-3.31069	1.47787	0.0267844
ILMN_1667796	HBA2	12.6909	2.50267	-3.30637	1.96268	0.0267852
ILMN_1659364	RFC5	6.9953	-2.50241	-3.3067	-1.37744	0.0267981
ILMN_1784967	EPB41L4B	3.55955	2.60427	-3.33588	2.09564	0.0268438
ILMN_1912505	LINC01340	3.81902	2.56228	-3.3276	1.86199	0.0268664
ILMN_1693088	SDC4P	3.64131	2.60239	-3.33783	1.51655	0.0269294
ILMN_1718128	PABPC3	7.22316	-2.49863	-3.31156	-1.09505	0.0269884
ILMN_1708182	ODF1	4.30584	2.55916	-3.32262	1.80711	0.0270145
ILMN_1737152	DAO	4.73683	2.59965	-3.34069	1.02119	0.0270548
ILMN_2225608	FAM135A	5.31684	-2.52443	-3.31795	-2.31517	0.0270777
ILMN_1730906	FILIP1L	7.94844	2.49599	-3.31496	1.12337	0.0271224
ILMN_1685012	EAF1	7.26297	-2.49552	-3.31556	-1.00046	0.027146
ILMN_2175114	KCNS3	7.29776	-2.52233	-3.3205	-1.58707	0.0271815
ILMN_1655405	SCARF2	6.77885	-2.49473	-3.31658	-1.31613	0.0271863
ILMN_1797475	FAM216B	7.96295	2.94296	-3.55525	4.19409	0.0272711
ILMN_1806979	SLCO1A2	3.47615	-2.55361	-3.32894	-2.82581	0.0272806
ILMN_1790713	C1orf189	4.5678	3.15215	-3.79762	2.58659	0.027292
ILMN_1718936	LST1	7.78118	2.64502	-3.38704	1.4604	0.027365
ILMN_3242307	DNM1P35	2.5459	3.5198	-3.89111	3.71813	0.0273664
ILMN_1686043	ZC2HC1C	5.25318	2.49083	-3.32159	1.3381	0.0273857
ILMN_2387791	MALT1	3.94192	-2.4903	-3.32227	-2.83336	0.0274126
ILMN_2344971	FOXM1	5.62117	-2.48965	-3.32311	-1.86993	0.0274462
ILMN_2356955	PLAGL1	5.27881	-2.48884	-3.32415	-1.27909	0.0274878
ILMN_2328776	STK26	6.43865	-2.5161	-3.32806	-1.97189	0.0274919
ILMN_1681101	2020-03-01	4.22194	2.4877	-3.32561	1.99858	0.0275463
ILMN_1674778	ATP6V1G2	3.55163	-2.70859	-3.41384	-1.96851	0.0275576
ILMN_2135306	KRTAP10-10	4.42398	3.1432	-3.66086	3.21073	0.0275579
ILMN_3234837	PKDCC	7.18528	2.48747	-3.32591	1.42285	0.0275584
ILMN_1715372	CAMKK1	5.03312	2.48716	-3.32631	1.03239	0.0275743
ILMN_1763749	GUCA2A	5.66263	2.4861	-3.32767	1.07918	0.027629
ILMN_1669745	RAD54B	0.251424	4.31249	-4.08354	5.03317	0.0276581
ILMN_1799467	SAMD9L	8.18303	2.48498	-3.32911	1.26569	0.027687
ILMN_2157957	GTF2H1	5.96781	-2.48489	-3.32922	-1.26828	0.0276916
ILMN_2243516	C11orf63	8.85029	-2.48477	-3.32938	-2.20077	0.0276977
ILMN_1675124	DDX17	8.25954	2.48272	-3.33201	1.05307	0.027804
ILMN_1769931	SFPQ	7.27098	-2.48156	-3.3335	-1.05229	0.0278645
ILMN_1661443	GRAMD2	7.66818	2.48058	-3.33476	1.36418	0.0279158
ILMN_2106658	BLZF1	12.8073	-2.4805	-3.33486	-1.01777	0.0279197
ILMN_2412139	CABYR	6.23162	-2.92397	-3.56492	-2.20043	0.0279337
ILMN_1727633	NECTIN3	7.62867	2.47982	-3.33574	1.10705	0.0279556
ILMN_2402168	EXOSC10	8.04636	-2.47943	-3.33624	-1.41248	0.0279758
ILMN_1657771	CRTC2	6.36374	-2.47848	-3.33747	-1.32624	0.0280259
ILMN_3308200	MIR583	2.79214	-2.57856	-3.39002	-1.75923	0.0280406
ILMN_1658635	CLGN	4.07833	2.62901	-3.40173	1.65779	0.0280829
ILMN_2336393	SMN2	2.31216	2.91855	-3.75639	3.59863	0.0281263
ILMN_1827966	LOC105378367	3.9283	2.53584	-3.34917	2.07595	0.0281491
ILMN_3308693	MIR1302-6	3.31163	2.91772	-3.56812	1.94692	0.0281558
ILMN_1701239	SPRR2E	5.50719	-2.53529	-3.3498	-2.46011	0.0281764
ILMN_1702320	JAKMIP2	1.74304	-3.4852	-3.89684	-3.55453	0.0281913
ILMN_2107004	GPR1	10.8014	-2.47492	-3.34203	-1.05875	0.0282126
ILMN_1664511	NDC80	5.34877	-2.47485	-3.34212	-1.873	0.0282166
ILMN_1797764	RPL22L1	4.95651	-2.50176	-3.34546	-1.80978	0.0282189
ILMN_1888359	BMPR1B	5.50514	2.47461	-3.34243	1.37031	0.028229
ILMN_1810199	ASRGL1	5.50539	2.5006	-3.34687	1.52283	0.0282786
ILMN_1765401	RRN3	7.45736	-2.47262	-3.34499	-1.30969	0.0283344
ILMN_1704351	WDR25	5.85131	2.47191	-3.3459	1.6972	0.0283722
ILMN_1721540	NWD1	6.64807	3.11627	-3.8078	3.809	0.0283769
ILMN_1902604	EZR-AS1	1.45257	2.91093	-3.5716	4.67311	0.028399
ILMN_1796574	BEND4	3.74819	-2.53053	-3.35522	-2.01722	0.0284138
ILMN_1761566	CYSTM1	9.30167	2.46935	-3.34919	1.16069	0.0285082
ILMN_1762284	ASPRV1	4.47636	-2.49592	-3.35254	-2.99337	0.0285205
ILMN_1707775	ZNF257	3.23984	2.56846	-3.37323	2.48529	0.028525
ILMN_1694174	TRIM68	7.49996	2.46887	-3.34981	1.30885	0.0285339
ILMN_1790761	POSTN	7.84857	-2.46827	-3.35058	-1.2021	0.028566
ILMN_3310241	MIR548F3	1.7436	-3.10975	-3.67265	-3.2015	0.0285791
ILMN_2411511	KLK12	6.60312	-4.25305	-4.08686	-4.9638	0.0286155
ILMN_1672834	SSH2	8.20022	2.4662	-3.35323	1.00838	0.0286765
ILMN_1729734	MFSD4A	5.18177	2.46574	-3.35382	1.60889	0.028701
ILMN_1685958	CDH26	4.4147	-3.46331	-3.90052	-3.50506	0.0287286
ILMN_1738207	CISH	7.05018	2.46415	-3.35585	1.2321	0.0287862
ILMN_3240144	HBA1	11.3847	2.46308	-3.35723	1.98849	0.0288439
ILMN_2093389	SNAPC1	9.94607	-2.46237	-3.35814	-1.30903	0.0288823
ILMN_1698020	DLC1	7.81818	2.48868	-3.36133	3.43793	0.028899
ILMN_3245893	SNORA1	3.54114	-2.61105	-3.41824	-1.77876	0.0289107
ILMN_1755862	PFAS	6.80184	-2.46183	-3.35883	-1.24304	0.0289115
ILMN_2122374	FAM49B	7.43743	-2.46141	-3.35937	-1.29004	0.028934
ILMN_2325534	KCNIP2	4.15927	2.46117	-3.35968	1.30985	0.0289472
ILMN_2136147	BCAS1	5.8968	2.46075	-3.36022	1.37326	0.0289698
ILMN_1755504	CALCOCO2	6.3159	2.46069	-3.3603	1.05541	0.0289732
ILMN_1678086	CCDC74A	5.41356	2.48688	-3.36351	2.00771	0.0289936
ILMN_3241970	POLR2J2	6.96958	-2.4589	-3.36259	-1.62726	0.0290701
ILMN_3244607	FAM117B	7.07621	-2.45872	-3.36282	-1.16447	0.0290798
ILMN_1794190	CCPG1	8.14833	2.4581	-3.36362	1.39721	0.0291137
ILMN_3236604	PRAMEF22	3.6003	2.55632	-3.3859	2.16107	0.0291183
ILMN_2138765	PLIN2	9.85003	2.45792	-3.36385	1.34505	0.0291233
ILMN_1682930	SIPA1	8.70401	2.45779	-3.36402	1.14562	0.0291304
ILMN_1678535	ESR1	5.14045	2.48394	-3.36707	1.44421	0.0291488
ILMN_1701308	COL1A1	10.1479	-2.45699	-3.36504	-1.84791	0.0291738
ILMN_2146648	PRB3	4.21413	2.48308	-3.36812	1.67375	0.0291946
ILMN_1762876	DSCR4	3.22827	3.08615	-3.68107	2.02322	0.0293253
ILMN_3278357	LOC100131257	3.53175	2.75611	-3.49106	2.56042	0.0293646
ILMN_1796247	CRTAM	3.96218	-2.60135	-3.42717	-1.99554	0.029368
ILMN_1658483	IL1A	5.31542	-3.43768	-3.90488	-2.99239	0.0293736
ILMN_2311826	USP6NL	6.15061	-2.45302	-3.37013	-1.09627	0.029391
ILMN_1736911	TMOD1	5.81863	2.45265	-3.37061	1.9233	0.0294113
ILMN_1791847	DAPK2	7.12724	2.45235	-3.371	1.13229	0.0294279
ILMN_1666819	PHLDB1	9.25216	2.45204	-3.3714	1.09842	0.0294451
ILMN_2228035	HS3ST1	5.50486	2.47704	-3.37544	1.91607	0.0295169
ILMN_2068698	RSPH4A	5.05049	2.59707	-3.43111	4.01114	0.0295723
ILMN_3245301	BRD7P3	3.65209	-2.66161	-3.45221	-1.62873	0.0296025
ILMN_1743367	FZD4	8.70908	2.44866	-3.37572	1.73093	0.0296312
ILMN_3289297	TACC1	7.49504	2.54552	-3.39719	3.0481	0.0296569
ILMN_2296677	C9orf72	4.7088	-2.44799	-3.37658	-1.10271	0.0296683
ILMN_2409220	HMMR	6.0622	-2.8745	-3.77368	-3.10167	0.0297439
ILMN_2219437	PRRG4	9.107	-2.44627	-3.37879	-1.0282	0.0297638
ILMN_2279834	ZNF483	11.4326	-2.44605	-3.37907	-1.19904	0.029776
ILMN_1812799	DSG4	3.41801	-2.74406	-3.5459	-2.078	0.0298689
ILMN_3206804	LINC01018	12.7355	-2.44418	-3.38146	-1.10887	0.0298799
ILMN_1725679	ZNF596	4.7415	2.44378	-3.38198	1.2341	0.0299021
ILMN_1655894	MYL1	5.6258	-2.44328	-3.38262	-1.00965	0.0299302
ILMN_2223836	CHORDC1	4.49536	-2.50101	-3.39636	-1.1447	0.0299305
ILMN_1789003	CPB2	2.60932	-4.17197	-4.09156	-4.86916	0.0299937
ILMN_1654570	TEKT1	6.37708	2.49824	-3.39197	3.60605	0.030077
ILMN_1773369	MRPL48	6.29853	-2.4404	-3.38631	-2.01216	0.0300914
ILMN_2117736	MGAT4C	3.64801	-2.58582	-3.44149	-1.218	0.0301157
ILMN_3251616	KANSL1L	5.75548	2.46558	-3.38932	1.23887	0.030138
ILMN_1653956	LINC01091	5.79229	2.43926	-3.38777	1.4948	0.0301554
ILMN_3308580	MIR331	3.39711	2.58499	-3.42407	2.49467	0.0301563
ILMN_3244860	CARMIL3	4.15346	2.4652	-3.38979	1.15641	0.030159
ILMN_2077905	PTGFRN	7.09216	-2.49485	-3.40328	-2.81397	0.0302569
ILMN_2381476	ATL1	7.13841	2.43741	-3.39014	1.00527	0.0302596
ILMN_1788942	GGT6	4.85875	-2.85981	-3.77951	-2.30943	0.0303059
ILMN_1677138	POLR2J3	8.79006	-2.43571	-3.39232	-1.0509	0.0303559
ILMN_1777106	LRRC57	5.29658	-2.461	-3.39487	-1.63842	0.0303899
ILMN_1651717	ADAMTS20	4.86133	-2.43447	-3.3939	-1.06726	0.0304258
ILMN_2049417	TMEM86B	4.46756	2.49119	-3.40738	1.73247	0.0304524
ILMN_1735292	ENKUR	5.91653	2.43386	-3.39469	1.00516	0.0304607
ILMN_2148913	TMEM45A	7.05166	-2.43279	-3.39605	-1.50012	0.0305212
ILMN_2283726	SPATA7	4.59789	2.45766	-3.39892	1.42174	0.0305751
ILMN_2105253	PTGR2	10.2163	-2.43167	-3.39749	-1.7226	0.0305851
ILMN_1794294	DSTN	6.74944	2.43155	-3.39765	1.18812	0.0305921
ILMN_1668847	WWP2	1.99527	4.13558	-4.09374	4.82669	0.0306407
ILMN_1728785	ADGRF5	11.4121	2.43044	-3.39906	1.99442	0.0306553
ILMN_1719649	TMEM63A	7.16413	2.42968	-3.40004	1.1939	0.030699
ILMN_1819608	ARRB1	8.20016	2.42893	-3.401	1.53031	0.0307417
ILMN_1722945	C6orf52	5.01029	2.42891	-3.40103	1.37655	0.0307431
ILMN_3308005	MIR449A	2.51457	-2.57259	-3.4537	-2.4867	0.0307676
ILMN_2055700	SLBP	7.57292	-2.42669	-3.40386	-2.06112	0.0308702
ILMN_2191313	FAM21A	3.47009	3.37545	-3.91572	2.9209	0.0310137
ILMN_2386790	KLRC3	5.28048	2.42392	-3.4074	1.22615	0.0310298
ILMN_1768469	TCN1	8.27411	4.11361	-4.09508	4.80104	0.0310405
ILMN_1695812	KRT72	2.02485	4.11247	-4.09515	4.79971	0.0310614
ILMN_3235027	TAF1D	5.14343	-2.44778	-3.41088	-1.8474	0.0311281
ILMN_2337974	PKIA	6.88992	2.44674	-3.41214	1.25692	0.0311869
ILMN_3249244	TMEM106A	10.7801	-2.42075	-3.41146	-1.35267	0.0312136
ILMN_2147503	ALG13	5.42719	-2.42069	-3.41154	-1.11675	0.0312174
ILMN_2113333	LGALS9B	3.61459	3.02811	-3.83351	2.43903	0.0312567
ILMN_1724826	DNM1L	6.34882	-2.47553	-3.42496	-2.06838	0.0313037
ILMN_2149494	NPL	6.92529	-2.41889	-3.41385	-1.65266	0.0313223
ILMN_2081883	IQCK	8.29226	2.41841	-3.41446	1.07487	0.0313504
ILMN_1735093	TIMELESS	7.37135	-2.41794	-3.41505	-1.70044	0.0313774
ILMN_1732831	CHST7	8.64814	-2.41732	-3.41586	-1.25132	0.0314141
ILMN_3309639	MIR487A	3.05582	-2.70779	-3.76566	-2.98863	0.0314418
ILMN_3238676	ULBP2	5.92834	-2.62165	-3.48507	-4.77711	0.0314649
ILMN_3263702	VPS9D1-AS1	4.49612	-2.47195	-3.4219	-1.88666	0.0315016
ILMN_2202747	CELA2A	4.28536	2.62061	-3.48593	1.8023	0.0315151
ILMN_2393765	IGLL1	13.4388	-2.41534	-3.41838	-1.22228	0.0315299
ILMN_1655348	GPR1	4.22356	-2.41522	-3.41854	-1.25432	0.031537
ILMN_3311070	MIR33B	4.68159	2.44058	-3.41959	1.6287	0.0315374
ILMN_1743290	GP9	4.80932	2.41374	-3.42043	1.28216	0.0316241
ILMN_1703622	PPIB	5.97945	-2.41322	-3.42109	-1.84892	0.0316545
ILMN_1774259	FAM63B	5.38574	-2.41289	-3.42151	-1.3939	0.0316738
ILMN_2311537	HMGA1	8.77312	-2.41227	-3.42231	-1.42844	0.0317107
ILMN_1781980	CFC1B	2.85938	3.34851	-3.92053	3.91012	0.0317578
ILMN_1761788	MOXD1	4.76096	-2.55256	-3.45486	-2.09558	0.0317818
ILMN_1655904	ROR1	6.30401	2.4092	-3.42623	1.4984	0.0318924
ILMN_2189007	AGAP4	0.802585	3.00538	-3.71052	2.83835	0.0320517
ILMN_1724532	C11orf49	3.60815	2.43124	-3.43089	2.7726	0.032076
ILMN_1669052	LRRC8E	6.91268	-2.4054	-3.43108	-1.00533	0.0321183
ILMN_2104295	TMEM178A	5.9371	2.49736	-3.44756	1.89583	0.0321801
ILMN_2123559	MIGA1	11.3285	-2.40401	-3.43286	-1.27852	0.0322016
ILMN_1699852	CES4A	5.93662	2.40348	-3.43354	1.72444	0.0322334
ILMN_1768684	NUS1	3.64791	2.60554	-3.49838	1.74353	0.0322493
ILMN_1697353	SIRPB2	3.27982	2.81084	-3.79917	2.39054	0.0322635
ILMN_2048478	SLC22A3	6.30821	-2.49581	-3.47301	-2.09985	0.0322644
ILMN_2368834	MYH11	6.12098	2.68935	-3.58154	2.2068	0.0322743
ILMN_1705301	TEAD4	7.77807	-2.40264	-3.43461	-1.12944	0.0322837
ILMN_1769886	SIRPD	4.14462	2.40243	-3.43488	1.06276	0.0322963
ILMN_1780465	CLEC5A	3.683	3.32774	-3.92427	3.06646	0.0323459
ILMN_1791123	TMPRSS2	9.78109	2.40156	-3.43599	1.66682	0.0323486
ILMN_1706483	C1orf116	10.1023	2.40081	-3.43695	1.02559	0.0323938
ILMN_2160929	FEN1	8.49221	-2.4006	-3.43722	-1.1266	0.0324068
ILMN_2150894	ALDH1B1	6.615	-2.40015	-3.43779	-1.40512	0.0324337
ILMN_3185161	CEP78	5.4835	-2.40013	-3.43782	-1.06309	0.0324348
ILMN_1662619	TFPI	9.75208	2.40005	-3.43791	1.18049	0.0324395
ILMN_1684336	VEPH1	5.56031	-2.53989	-3.48395	-1.64384	0.0324409
ILMN_1759117	XK	4.46394	-2.99448	-3.71457	-2.65296	0.0324412
ILMN_1669696	ZNF792	5.16162	2.39945	-3.43869	1.11557	0.0324759
ILMN_1767068	SMAD6	8.48609	2.39931	-3.43886	1.64464	0.0324842
ILMN_1690136	NIPBL	4.66913	-2.42399	-3.43966	-2.36571	0.0325008
ILMN_1702221	MCM8	5.14894	2.39745	-3.44124	1.01825	0.0325968
ILMN_2206126	RAET1L	5.05865	-2.4889	-3.45642	-2.72691	0.0326448
ILMN_2394523	TMEM231	6.39226	2.39626	-3.44277	1.04464	0.0326694
ILMN_1666832	RAP1GAP2	3.91274	2.44961	-3.44732	1.27229	0.0327637
ILMN_1794612	UBA7	8.97679	2.3944	-3.44514	1.14108	0.0327825
ILMN_2407851	IL17RD	11.7375	-2.39364	-3.4461	-1.19193	0.0328283
ILMN_1722438	MGAT4B	-0.130175	-4.01473	-4.10131	-4.68565	0.0329268
ILMN_3242315	SNORD3D	8.79568	-2.39191	-3.44831	-1.38598	0.0329343
ILMN_1691501	LINC00597	4.26622	2.98078	-3.84772	2.25083	0.0329383
ILMN_1699574	NRP1	8.75498	2.39168	-3.4486	1.16932	0.0329484
ILMN_1879041	LOC100505920	3.99625	2.41504	-3.45047	1.21385	0.0330318
ILMN_1791138	HCAR3	3.45374	2.58941	-3.51173	2.19551	0.0330546
ILMN_1704295	USP32P2	4.10193	2.41446	-3.45118	2.01282	0.033067
ILMN_1801632	KRT5	8.56114	-2.97689	-3.84891	-7.79816	0.0330812
ILMN_2145781	RBMY2FP	2.40644	-2.67102	-3.59359	-3.20512	0.0331255
ILMN_2237252	LY6H	6.26655	2.38837	-3.45283	1.74826	0.0331519
ILMN_2174805	CD300LG	6.71877	2.38823	-3.45301	1.72279	0.0331604
ILMN_2226751	ZC3HAV1L	4.35146	-2.44056	-3.45761	-1.28562	0.033289
ILMN_1808388	FOXI2	2.72119	-2.66702	-3.59622	-3.39126	0.0333142
ILMN_3241087	INPP5J	4.01839	2.38542	-3.4566	1.54202	0.0333341
ILMN_1657803	CFH	8.60656	2.38522	-3.45685	1.39483	0.0333463
ILMN_1738482	HAUS2	10.5316	-2.38459	-3.45764	-1.07856	0.033385
ILMN_1771149	MRPL19	7.75269	-2.38459	-3.45765	-1.10564	0.0333853
ILMN_3245098	KC6	3.86786	2.47565	-3.49329	1.17205	0.033386
ILMN_2319544	CAMK2D	4.55734	2.96848	-3.72431	2.57805	0.0333921
ILMN_1679357	DEFA1B	4.57335	2.47505	-3.47092	1.4384	0.0334199
ILMN_1813561	SCIN	7.0894	2.38355	-3.45898	1.44947	0.0334501
ILMN_1708238	OR52E2	4.32291	2.38347	-3.45907	1.17578	0.0334545
ILMN_2076758	MBD3L2	3.57369	2.40782	-3.4592	2.26281	0.0334669
ILMN_1656300	GFRA2	5.68706	2.43708	-3.46157	2.00197	0.0334933
ILMN_2101034	CAPN12	6.62451	-2.38222	-3.46068	-1.86672	0.0335327
ILMN_1794187	FBXL3	6.41604	-2.3817	-3.46134	-1.15625	0.033565
ILMN_2041101	ANXA2P1	11.0994	-2.38168	-3.46136	-1.23678	0.0335661
ILMN_1737308	GLRX	9.74269	2.37979	-3.46377	1.25136	0.0336842
ILMN_1805221	GOLGA7	3.17828	2.4698	-3.47642	1.58094	0.033718
ILMN_2273224	SLC4A5	10.7661	-2.37923	-3.46448	-1.08858	0.0337191
ILMN_1709900	LOC400997	3.00895	2.46941	-3.47682	2.65044	0.0337403
ILMN_1656042	KIAA0319L	6.3729	2.37859	-3.4653	1.34336	0.0337594
ILMN_1762207	SGSM1	6.29201	2.37839	-3.46555	1.41349	0.0337716
ILMN_1707493	RCC1	6.88948	-2.37819	-3.4658	-1.3532	0.0337841
ILMN_1767658	RRS1	7.0474	-2.37679	-3.46759	-1.29301	0.0338723
ILMN_1688848	TMEM44	7.7603	-2.37674	-3.46765	-1.23157	0.0338752
ILMN_1696828	RGS14	3.41703	-2.51254	-3.5093	-1.98563	0.0339098
ILMN_1793305	GRXCR1	0.639746	3.96505	-4.10458	4.62766	0.033932
ILMN_1750563	CERCAM	6.20252	-2.37527	-3.46953	-1.41083	0.0339679
ILMN_1778202	TCAF2	10.5848	-2.37487	-3.47003	-1.59787	0.0339929
ILMN_2150787	HLA-C	7.35831	3.27101	-3.93473	3.97169	0.034021
ILMN_1743329	RRH	3.68519	2.42743	-3.47893	1.62199	0.034066
ILMN_2233050	PLA2G2D	9.49171	-2.37361	-3.47165	-1.29642	0.0340728
ILMN_1789130	DNASE2B	5.67643	2.46324	-3.48329	1.13737	0.0340948
ILMN_1784977	DOHH	5.26535	-2.37296	-3.47248	-1.48408	0.034114
ILMN_2197128	OSR1	8.05358	2.37172	-3.47405	1.08369	0.0341924
ILMN_2219618	AOC4P	12.6585	-2.37168	-3.4741	-1.10043	0.0341948
ILMN_3249677	DEFB105B	3.07204	-2.56706	-3.53028	-2.6699	0.034205
ILMN_2054554	DTWD2	11.8803	-2.37123	-3.47468	-1.26957	0.0342237
ILMN_1771051	RPL29	5.39771	-2.56657	-3.53069	-3.34711	0.0342307
ILMN_1765257	CINP	4.05977	3.26376	-3.93608	2.83888	0.0342422
ILMN_3247139	C17orf96	5.97848	-2.37037	-3.47577	-2.19562	0.0342782
ILMN_1702822	NTRK2	5.46496	-2.46001	-3.50901	-3.27895	0.0342821
ILMN_1680279	USP49	12.0549	-2.36978	-3.47653	-1.0887	0.0343161
ILMN_1695588	HNRNPC	7.98299	-2.36964	-3.4767	-1.67929	0.0343246
ILMN_3240529	ANKRD20A4	2.52012	2.64402	-3.56924	2.6963	0.0344214
ILMN_1792978	HAS2	5.60998	-3.94107	-4.10619	-4.59967	0.0344317
ILMN_2284181	UGP2	5.20456	2.50308	-3.58194	2.26045	0.0344335
ILMN_1803217	GPRIN2	6.52486	2.42052	-3.4804	2.20927	0.0344815
ILMN_1793523	GABRQ	3.81753	2.75814	-3.65197	2.13865	0.0345242
ILMN_1896741	LINC00570	4.33132	2.39014	-3.48055	1.29913	0.0345547
ILMN_1695972	CCDC89	5.11046	2.39008	-3.48062	1.83029	0.0345585
ILMN_2315569	N6AMT1	4.58475	2.50028	-3.50468	2.51286	0.0345902
ILMN_2064150	PRRG2	8.24817	2.3626	-3.48567	1.0285	0.0347757
ILMN_1687495	SLC37A1	6.49862	2.36256	-3.48572	1.54486	0.0347786
ILMN_1689831	EPB41L4A-AS2	5.01706	2.38617	-3.48534	1.84277	0.0348036
ILMN_2325337	APOL2	5.31249	2.36191	-3.48655	1.27176	0.0348203
ILMN_2179717	FAM189A2	7.93156	2.36064	-3.48816	1.924	0.0349022
ILMN_1651776	FHOD1	8.29723	2.36028	-3.48862	1.13764	0.0349258
ILMN_1728132	LDHB	10.6288	-2.35986	-3.48915	-1.01795	0.0349525
ILMN_1763730	APPL1	7.0428	-2.3598	-3.48922	-1.18593	0.0349564
ILMN_1901974	AMZ1	4.1605	2.35977	-3.48927	1.76462	0.0349588
ILMN_2341524	TSPAN11	2.36751	2.44811	-3.49914	3.41605	0.0349798
ILMN_2077680	CLDND2	6.40272	2.35925	-3.48993	1.01811	0.0349925
ILMN_1725314	GBP3	5.79902	2.63226	-3.61922	1.84891	0.0350026
ILMN_3245733	FAM157B	2.69454	-2.92615	-3.74037	-2.74904	0.0350078
ILMN_3308190	MIR641	3.19504	2.74615	-3.65844	1.65407	0.0350622
ILMN_1791423	LOC401052	6.01272	2.35651	-3.49342	1.18251	0.0351705
ILMN_3243909	SNORD102	4.01292	-2.62823	-3.62189	-1.58744	0.0352041
ILMN_2278550	MBOAT1	2.64692	2.62783	-3.58069	2.28216	0.0352245
ILMN_2414135	PLP1	3.29773	2.54779	-3.60331	2.48556	0.0352297
ILMN_1792389	RNF165	7.36355	-2.35486	-3.49552	-1.15004	0.0352782
ILMN_2138801	TP63	7.07132	-2.35392	-3.4967	-3.03805	0.0353394
ILMN_1701032	TFPI	5.40018	-2.40442	-3.50473	-1.48903	0.03547
ILMN_1796074	TYMSOS	6.17186	-2.91433	-3.86818	-3.08004	0.0354747
ILMN_1668313	SYNGR1	3.20076	-2.37547	-3.49824	-1.69292	0.0354834
ILMN_1744693	FGF2	3.99918	-2.48309	-3.53667	-1.67192	0.035567
ILMN_1661293	ZNF224	4.56785	2.43828	-3.50946	1.86325	0.0355672
ILMN_2226304	ANKRD50	8.03527	2.35015	-3.50151	1.0216	0.0355876
ILMN_3239965	IDO1	6.90925	2.34945	-3.50239	1.92964	0.0356334
ILMN_1778681	EBF1	5.437	2.5394	-3.55331	1.13809	0.0356853
ILMN_2172202	NUDT15	6.02109	-2.40087	-3.50871	-1.7945	0.0356917
ILMN_1716400	FOXM1	5.7234	-2.3715	-3.50303	-1.49041	0.0357388
ILMN_1790859	PLAC9	8.53778	2.37116	-3.50343	2.3408	0.0357606
ILMN_1716583	NME7	6.43136	2.3472	-3.50526	1.33378	0.0357825
ILMN_1709484	BLM	4.86661	-2.90414	-3.87137	-3.30676	0.0358827
ILMN_2106994	RABIF	2.52357	3.20946	-3.94642	2.77585	0.0359571
ILMN_1814917	TLE2	7.50588	2.34428	-3.50896	2.07434	0.035976
ILMN_3240216	SNORA71C	3.97822	2.43145	-3.51661	1.36122	0.0359805
ILMN_2152257	SSTR2	9.79271	-2.34339	-3.5101	-1.34514	0.0360356
ILMN_1656393	PPP2R3A	8.49461	-2.34334	-3.51015	-1.14145	0.0360386
ILMN_2364864	MB	5.04228	2.39531	-3.51494	1.36338	0.0360415
ILMN_1809040	LDLRAP1	5.43807	2.36605	-3.5096	1.57033	0.0360927
ILMN_2347888	LARP4	8.11438	-2.34232	-3.51146	-1.02253	0.0361071
ILMN_3234089	N4BP2L2	6.95176	2.34059	-3.51365	1.33115	0.0362229
ILMN_2127842	HBA2	12.4369	2.33993	-3.51449	1.87947	0.0362669
ILMN_1659255	RP2	4.42834	-2.39142	-3.5193	-2.15049	0.0362879
ILMN_2117987	TFDP1	8.84139	-2.33953	-3.515	-1.00827	0.036294
ILMN_2191967	SPRR2D	6.88651	-2.33905	-3.51561	-2.23719	0.0363261
ILMN_2401927	TTC8	3.68875	2.46937	-3.53422	1.51366	0.0363663
ILMN_1692539	SH3BP1	4.80034	-2.38986	-3.52105	-3.57787	0.0363873
ILMN_1725612	NUP50	5.99535	-2.33787	-3.51711	-2.31941	0.0364056
ILMN_1757660	CAPS	8.491	2.33629	-3.51911	2.14577	0.036512
ILMN_2306935	CFAP65	2.18482	3.19238	-3.94973	2.82843	0.0365178
ILMN_3239643	LOC389332	3.41742	-2.42241	-3.52609	-2.58186	0.0365351
ILMN_1680652	SELENBP1	9.69082	2.3356	-3.51999	2.10778	0.0365588
ILMN_1676822	C2orf40	6.46847	2.38708	-3.51841	2.89545	0.0365651
ILMN_1677920	LTF	6.8624	-2.33482	-3.52098	-1.78974	0.0366116
ILMN_3309519	MIR548N	0.918445	3.18849	-3.95049	2.92019	0.0366468
ILMN_2373763	CASP7	6.44043	2.33416	-3.52181	1.08182	0.036656
ILMN_3225767	ZNF534	3.47533	-2.88476	-3.87748	-2.48415	0.0366737
ILMN_3251486	ARHGAP31	3.40098	2.52157	-3.5682	2.3902	0.036674
ILMN_1733904	BPIFB1	8.26422	2.33367	-3.52244	3.03747	0.0366898
ILMN_1655880	CHST11	1.12457	-3.18567	-3.95104	-3.98755	0.0367406
ILMN_3233239	LINC00202-2	8.36566	-2.3326	-3.52379	-1.24562	0.0367619
ILMN_2054070	PRR5-ARHGAP8	3.63974	-2.33251	-3.52391	-1.42477	0.0367682
ILMN_1808657	FMO3	7.08119	2.33232	-3.52415	1.20467	0.0367812
ILMN_2283196	ZSWIM3	5.70898	2.33117	-3.52561	1.25606	0.0368593
ILMN_1873412	ADAMTS14	4.52286	2.33069	-3.52622	1.14905	0.036892
ILMN_3243244	SNORD80	5.70672	-2.32953	-3.52769	-1.861	0.0369713
ILMN_1810729	UBL3	9.30661	2.32943	-3.52782	1.11637	0.0369783
ILMN_2182647	PINX1	3.82457	-2.41524	-3.53361	-1.57975	0.0369813
ILMN_1686827	TMEM80	4.47569	-2.35256	-3.52585	-1.55076	0.0369823
ILMN_1684943	TRAT1	4.75346	2.32897	-3.5284	1.25021	0.0370094
ILMN_1796738	SPAST	7.3399	-2.32866	-3.52879	-1.21748	0.0370307
ILMN_1796523	FNIP1	-0.621277	3.17569	-3.953	4.02864	0.0370756
ILMN_1760339	ZNF774	4.13798	2.51415	-3.57442	1.89123	0.0370941
ILMN_1776519	RAP1GAP	10.28	2.32741	-3.53038	1.50972	0.0371163
ILMN_1708025	RBPMS	6.31496	-2.41189	-3.55745	-2.0861	0.0371912
ILMN_2267787	HPS1	5.27182	-2.41149	-3.53754	-1.38282	0.0372167
ILMN_1803073	DNAJC12	6.35702	2.37648	-3.53045	1.6721	0.0372505
ILMN_2412192	CFH	7.85623	2.32527	-3.53309	1.57251	0.0372637
ILMN_2321931	DCLRE1C	9.79567	-2.32497	-3.53347	-1.17815	0.0372842
ILMN_1743145	ERAP2	7.43847	2.32493	-3.53352	1.38476	0.0372869
ILMN_3310211	MIR542	-0.132115	-2.45391	-3.56384	-7.15392	0.0372886
ILMN_2223887	OTOR	4.80084	2.3249	-3.53357	1.09382	0.0372895
ILMN_2139761	LIMCH1	10.244	2.32462	-3.53392	2.27373	0.0373085
ILMN_3279757	PPP2R5C	3.34296	-2.58733	-3.60949	-1.35534	0.0373191
ILMN_1658809	SEZ6	5.05067	-2.32439	-3.53422	-1.19151	0.0373246
ILMN_1722673	PCDHB4	4.81792	-2.69768	-3.68484	-2.385	0.037331
ILMN_1709164	SNX29P2	8.994	-2.32422	-3.53443	-1.26852	0.037336
ILMN_2231189	MFSD14A	6.06864	-2.32383	-3.53493	-1.12073	0.0373632
ILMN_1673543	PGM2	6.36601	-2.3238	-3.53496	-1.05436	0.037365
ILMN_1763745	CCNJL	5.01194	2.3463	-3.53339	1.50894	0.0374023
ILMN_1693421	RPN2	9.76112	-2.32165	-3.53769	-1.11023	0.0375141
ILMN_1730229	CGNL1	10.3433	2.3216	-3.53775	1.5621	0.0375172
ILMN_3243268	ALG10	4.05581	-2.37212	-3.5354	-1.35996	0.037536
ILMN_1830806	SCAF11	3.81748	2.3202	-3.53952	1.1285	0.0376142
ILMN_2347424	MBOAT2	7.38544	-2.31952	-3.54039	-1.42328	0.0376619
ILMN_1705231	SLCO2A1	9.90281	2.3189	-3.54117	1.29984	0.037705
ILMN_1660986	PER3	6.88538	2.31788	-3.54246	1.16982	0.0377759
ILMN_1761646	PCDHGA10	3.76459	2.57863	-3.65504	2.33855	0.0377858
ILMN_2169839	CNBP	9.3057	-2.31765	-3.54275	-1.37782	0.0377918
ILMN_1684461	CADPS2	8.31672	2.31579	-3.54511	1.17445	0.0379221
ILMN_1662263	MDP1	6.67397	2.31531	-3.54573	1.0318	0.037956
ILMN_1801077	PLIN2	8.34535	2.31474	-3.54644	1.21694	0.0379954
ILMN_2391150	FILIP1L	8.04112	2.3142	-3.54713	1.16863	0.0380336
ILMN_2370135	HNRNPU	11.2994	-2.31274	-3.54897	-1.11326	0.038136
ILMN_1687947	HIST1H2BE	4.67485	3.77375	-4.11806	4.4044	0.0382025
ILMN_2336094	TENM3	5.93092	-2.49444	-3.64414	-2.37863	0.0382329
ILMN_1790043	NXF4	3.12064	2.67876	-3.69525	1.94646	0.038259
ILMN_1793410	SNTB1	6.79168	2.31085	-3.55137	2.88681	0.0382697
ILMN_1696243	STMND1	6.4479	2.33338	-3.54892	2.59773	0.0382834
ILMN_1752884	AADACL2	5.47429	-2.31054	-3.55176	-1.638	0.0382914
ILMN_1663718	LHFPL3	2.76987	2.56928	-3.66132	1.82225	0.0382941
ILMN_1725244	HAT1	8.12849	-2.30998	-3.55247	-1.22301	0.0383309
ILMN_2396697	GRIK2	5.08702	2.33257	-3.54989	1.21603	0.0383392
ILMN_1663142	CLEC12A	7.17273	2.30951	-3.55306	1.62914	0.0383642
ILMN_1714118	CD164L2	6.28944	2.30864	-3.55416	1.07715	0.0384257
ILMN_3309473	MIR101-1	3.18209	2.43521	-3.58129	3.23499	0.0384354
ILMN_2176037	GNA13	7.50712	-2.30816	-3.55478	-1.29275	0.03846
ILMN_2343097	NCALD	8.70269	2.30746	-3.55566	1.17305	0.0385097
ILMN_1660282	POPDC2	5.46125	2.30693	-3.55633	1.03999	0.0385472
ILMN_1695157	CA4	8.38518	2.3068	-3.5565	2.44004	0.0385567
ILMN_1829664	LOC101927362	4.5224	2.32928	-3.55385	1.46222	0.0385669
ILMN_2412860	MCM4	6.97241	-2.30593	-3.5576	-1.68693	0.0386185
ILMN_3248566	GAS2L1P2	1.78463	3.75422	-4.11952	4.3816	0.0386776
ILMN_2049228	NUDT4P1	4.23567	-2.30453	-3.55937	-1.14745	0.0387183
ILMN_3303518	PRAMEF11	1.65105	-3.12787	-3.96251	-4.02901	0.0387312
ILMN_1762561	PLA2G10	8.94657	2.3033	-3.56093	1.59826	0.0388064
ILMN_1793040	ADAMTSL5	5.68811	-2.30326	-3.56097	-1.23853	0.0388091
ILMN_2353027	GRAP	4.73865	2.30265	-3.56174	1.29053	0.0388526
ILMN_3308808	MIR130A	5.18736	-2.30049	-3.56448	-1.46984	0.039008
ILMN_2129649	RAB27B	4.78358	2.29945	-3.5658	1.02568	0.039083
ILMN_3237439	SNORD61	0.0527654	3.73547	-4.12094	4.35972	0.0391409
ILMN_1783712	KNOP1	5.49112	-2.47849	-3.60433	-1.72471	0.03918
ILMN_1745941	MAP1LC3B2	3.36209	3.73195	-4.12121	4.35561	0.0392287
ILMN_3308420	MIR9-3	3.6533	-2.47757	-3.60511	-1.77573	0.0392355
ILMN_1728662	ALDH3B1	7.89025	2.29652	-3.5695	2.96625	0.0392944
ILMN_1729117	COL5A2	9.13057	-2.29624	-3.56985	-1.11787	0.0393147
ILMN_1655827	COPS2	5.608	-2.29438	-3.5722	-2.06487	0.0394494
ILMN_1672759	MCU	6.99395	2.29341	-3.57343	1.18542	0.0395204
ILMN_1683415	CAMK2D	5.22509	2.31519	-3.57078	2.06166	0.0395581
ILMN_1775268	HECW2	6.97712	2.29248	-3.57461	2.07603	0.0395885
ILMN_1787981	MFAP2	5.27872	-2.34088	-3.57589	-2.43704	0.039646
ILMN_2313378	SPAG6	6.43927	2.29105	-3.57641	1.65356	0.0396923
ILMN_2290025	SIL1	2.97405	2.41496	-3.6002	1.63365	0.0397175
ILMN_1655077	PRDM1	8.01528	-2.29069	-3.57687	-1.32237	0.039719
ILMN_1704294	CDH3	6.96506	-2.31277	-3.57368	-2.16112	0.0397305
ILMN_2388701	ST3GAL5	8.13226	2.29022	-3.57746	1.0674	0.0397533
ILMN_1679919	ASCC2	10.3402	2.2886	-3.57951	1.01265	0.039872
ILMN_2380418	BICD2	9.23845	-2.28723	-3.58125	-1.32522	0.0399732
ILMN_1713956	C16orf90	4.01795	2.30875	-3.5785	2.21299	0.0400188
ILMN_1656422	GPR87	5.32554	-2.30869	-3.57858	-2.09409	0.0400233
ILMN_1734878	CD79A	7.77347	-2.28592	-3.58289	-1.5174	0.0400692
ILMN_1849013	IL6ST	9.51121	2.28554	-3.58337	1.16767	0.0400973
ILMN_1763837	ANPEP	7.49566	2.28539	-3.58356	1.1742	0.0401085
ILMN_1668651	FOXE1	5.88004	-2.30611	-3.58167	-1.97485	0.0402091
ILMN_2067032	TRAF3IP1	5.15225	2.28377	-3.58561	1.46978	0.0402285
ILMN_1669718	PSENEN	6.2257	2.28242	-3.58731	1.1337	0.0403284
ILMN_3245297	LYPD6B	3.77748	-2.4587	-3.62099	-2.74971	0.0403893
ILMN_1737089	CAPN5	6.89485	2.28153	-3.58843	1.14979	0.0403944
ILMN_1768598	LAIR1	2.41391	2.63635	-3.71878	4.69698	0.0404305
ILMN_1794364	CTSW	4.45589	2.63433	-3.71991	2.11395	0.0405371
ILMN_1703695	C19orf12	6.1704	2.27958	-3.5909	1.0195	0.0405401
ILMN_1759184	C19orf48	8.0177	-2.27942	-3.5911	-1.27092	0.0405517
ILMN_2109156	RANBP1	10.4068	-2.27908	-3.59153	-1.11973	0.0405772
ILMN_1695711	FAM105A	6.94342	2.27783	-3.5931	1.17887	0.0406705
ILMN_1766085	REL	6.75322	-2.27556	-3.59597	-1.14482	0.0408409
ILMN_1686889	FAM229B	2.39978	2.62822	-3.72332	3.56587	0.0408616
ILMN_3241647	OPN1MW2	3.52442	-2.52389	-3.65508	-2.7718	0.0408656
ILMN_3309534	MIR25	3.03161	-2.35553	-3.59622	-2.11768	0.0409084
ILMN_2373266	SREK1	7.75656	-2.27417	-3.59773	-1.2389	0.0409456
ILMN_1679666	SCGB3A1	11.5021	2.27401	-3.59793	2.47217	0.0409576
ILMN_1656310	IDO1	5.78069	2.29549	-3.59441	2.83855	0.0409841
ILMN_1671151	RARB	4.80071	-2.78482	-3.90977	-3.24677	0.0410755
ILMN_1728799	FBP1	10.3104	2.27242	-3.59993	1.80143	0.0410772
ILMN_1738438	MAST4	6.20168	2.32051	-3.59394	1.59062	0.0410828
ILMN_1667047	TRPM7	4.14053	-2.3197	-3.59486	-1.37509	0.0411408
ILMN_2383107	VPS41	10.2648	-2.27115	-3.60153	-1.22178	0.0411734
ILMN_3273996	LOC100129148	2.76435	-2.78169	-3.9108	-3.42462	0.0412228
ILMN_1798528	SULT1A2	6.75199	2.26991	-3.60309	1.21118	0.0412673
ILMN_1699676	SPTSSA	8.79705	2.26987	-3.60314	1.03651	0.0412703
ILMN_2405233	FAM133B	8.09939	-2.26957	-3.60352	-1.14086	0.0412933
ILMN_1844030	VSTM2A	2.69889	3.65197	-4.12746	4.26226	0.0412951
ILMN_1766366	ICA1L	2.80276	2.7796	-3.91149	2.26346	0.0413212
ILMN_1771629	SDR39U1	4.35333	2.34959	-3.60246	2.18818	0.0413214
ILMN_2234697	BEX1	5.60104	2.61925	-3.87931	2.23737	0.0413432
ILMN_1703864	SFTA2	10.4209	2.28997	-3.60102	2.07198	0.0413922
ILMN_1785404	FGFBP1	7.2116	-2.28962	-3.60144	-2.60402	0.0414184
ILMN_1734478	PIP5K1B	5.70103	2.26732	-3.60636	1.63798	0.0414645
ILMN_2086612	CMAHP	6.89794	2.267	-3.60676	2.71044	0.0414888
ILMN_1749297	ACTL6A	9.43407	-2.26666	-3.60719	-1.22174	0.0415146
ILMN_3308525	MIR30A	2.8242	2.4405	-3.68571	2.38669	0.0415343
ILMN_2055310	MBD4	11.5864	-2.26629	-3.60766	-1.05496	0.0415429
ILMN_1713884	TSR3	6.31857	-2.2662	-3.60777	-1.12625	0.0415498
ILMN_2209238	MFSD4A	5.33664	2.26578	-3.60829	1.02714	0.0415817
ILMN_1705407	NOP56	7.70753	-2.26395	-3.6106	-1.56509	0.041722
ILMN_1769013	ASGR1	6.21183	-2.28535	-3.60655	-2.04192	0.041737
ILMN_3291594	GOLGA8DP	3.14304	-2.61172	-3.73258	-2.28603	0.0417522
ILMN_2208491	RPLP0P2	2.43816	-3.0461	-3.97933	-2.65462	0.0417715
ILMN_1780940	PPP2R5D	6.7526	-2.26297	-3.61184	-1.20348	0.0417973
ILMN_2093748	ZNF669	9.51446	-2.26245	-3.6125	-1.24071	0.0418375
ILMN_1679178	ATP5D	6.1188	-2.26157	-3.61361	-1.02154	0.0419052
ILMN_1769684	LCE1E	3.97609	-2.34	-3.61251	-1.29414	0.0419951
ILMN_1738407	ULBP1	5.95008	-2.26033	-3.61517	-2.06945	0.0420006
ILMN_2392080	DCAF6	6.22738	-2.25945	-3.61627	-1.15793	0.0420685
ILMN_1763763	RIPK3	5.72825	2.28081	-3.61198	1.76005	0.0420783
ILMN_1704753	EPAS1	11.3494	2.25917	-3.61663	1.7668	0.0420901
ILMN_2125618	PPP4R3CP	2.32883	-3.03692	-3.98127	-2.76126	0.0421306
ILMN_3246065	CCDC151	6.16945	2.25848	-3.6175	1.77247	0.0421438
ILMN_1685122	COL9A2	4.69738	2.37825	-3.63454	3.22105	0.0421499
ILMN_2387105	OGN	4.79438	3.03387	-3.98191	2.63353	0.0422505
ILMN_1778755	TRIL	5.40112	2.304	-3.61264	3.48397	0.0422839
ILMN_1857118	LINC01326	4.55074	2.3026	-3.61422	1.27516	0.0423874
ILMN_2207505	LEP	10.5457	-2.25377	-3.62343	-1.15129	0.0425099
ILMN_1778358	ATP8A1	5.45323	2.25375	-3.62344	1.43312	0.0425107
ILMN_1672415	FBXO3	4.04317	-2.27495	-3.619	-1.81788	0.042523
ILMN_3246552	PRR27	2.5242	3.02601	-3.98358	2.63122	0.0425618
ILMN_3265147	LOC100128398	2.61229	2.59702	-3.88894	2.60869	0.0425626
ILMN_1695397	CAPN8	8.29109	2.25309	-3.62428	2.4163	0.042563
ILMN_1687384	IFI6	12.0619	2.25285	-3.62457	1.076	0.0425811
ILMN_2133187	PRSS53	4.28565	-2.75322	-3.92027	-2.78148	0.0425885
ILMN_1783593	CCL13	6.32635	2.27391	-3.62024	2.41674	0.0426024
ILMN_2043079	ILDR1	7.66431	2.2519	-3.62578	1.02427	0.042656
ILMN_1658743	CCNDBP1	3.80624	3.02294	-3.98423	2.70888	0.0426839
ILMN_1662019	SNRPN	4.31635	-2.33015	-3.63982	-1.06286	0.0426994
ILMN_1721204	CSF2RA	11.0905	-2.25128	-3.62656	-1.19835	0.0427045
ILMN_3250147	ZNF626	4.34224	2.42239	-3.65165	1.55561	0.0427061
ILMN_1688464	MAP6D1	5.41603	-2.32888	-3.62418	-2.79277	0.0427908
ILMN_2251804	SMC4	5.90526	-3.01957	-3.98495	-3.57065	0.0428187
ILMN_1838319	ACOD1	4.7328	2.42023	-3.65348	1.18643	0.0428482
ILMN_1676749	MAATS1	6.84128	2.24906	-3.62934	1.63586	0.0428784
ILMN_2254994	NNT	4.04333	2.36752	-3.63194	1.17303	0.0428889
ILMN_1797155	C17orf75	5.31262	2.41883	-3.65466	1.08782	0.0429405
ILMN_1796229	FGFR1	4.71559	-3.59085	-4.13244	-4.19092	0.0429715
ILMN_2410938	SMOC1	4.13299	2.36473	-3.69872	1.35977	0.0430834
ILMN_1733430	KCNMB3	2.08396	-2.74307	-3.8131	-3.76514	0.0430875
ILMN_1708900	TMEM161A	3.44085	-2.74272	-3.92378	-3.23763	0.0431046
ILMN_3227119	SNAI3-AS1	3.02032	-2.4862	-3.71772	-2.05774	0.0431372
ILMN_1660808	WFDC1	6.25796	2.32308	-3.63026	2.12305	0.0432117
ILMN_1749070	HLA-DPB1	7.07666	2.24483	-3.63467	1.75834	0.0432129
ILMN_1809208	CAMSAP3	3.6079	-2.58504	-3.74764	-3.50615	0.043236
ILMN_3249286	SNORD12C	5.77	-2.24334	-3.63654	-1.49683	0.0433311
ILMN_2352245	RASSF6	7.81397	-2.24299	-3.63697	-2.36109	0.0433583
ILMN_1787081	TADA2A	4.11788	-2.58234	-3.74917	-2.3653	0.0433893
ILMN_1654594	SLC34A2	5.91522	2.24252	-3.63756	1.07527	0.0433958
ILMN_1807211	NICN1	8.1976	2.24245	-3.63766	1.0722	0.0434019
ILMN_1788166	TTK	6.56442	-2.24217	-3.638	-1.55958	0.0434237
ILMN_1669928	ARHGEF16	6.66459	2.24201	-3.63821	1.70213	0.0434369
ILMN_1780349	TPR	7.82206	2.26308	-3.63319	1.55797	0.0434378
ILMN_1804357	GNG4	4.08036	-2.24108	-3.63937	-2.10218	0.0435107
ILMN_1703913	DST	5.23153	-2.24079	-3.63974	-2.27439	0.0435343
ILMN_1797030	FGF18	5.27384	2.24049	-3.64011	1.09304	0.0435579
ILMN_1696004	LRRK1	4.74226	-2.35784	-3.70457	-2.58768	0.0435667
ILMN_2124187	TSC22D2	8.61416	-2.24013	-3.64057	-1.35391	0.0435871
ILMN_1804955	CTSF	8.09558	2.24008	-3.64063	1.09635	0.0435908
ILMN_1681032	C16orf54	4.11475	-2.28634	-3.63262	-1.48009	0.0436065
ILMN_1779252	TRIM22	7.25499	2.23922	-3.64171	1.66193	0.0436595
ILMN_1741632	RAB3IL1	7.05345	-2.23885	-3.64217	-1.42257	0.043689
ILMN_1677198	C1R	7.9292	-2.23845	-3.64268	-1.28333	0.0437214
ILMN_1710136	PUDP	6.62955	2.23808	-3.64315	1.10676	0.0437511
ILMN_3239766	FKBP1AP1	7.06631	-2.23785	-3.64343	-1.34291	0.043769
ILMN_2330845	NSF	7.03791	2.23711	-3.64436	1.00375	0.0438287
ILMN_1711786	NFE2	5.49046	2.40547	-3.66598	2.81927	0.0438315
ILMN_1727532	OLFML3	7.94729	2.23703	-3.64447	1.1812	0.0438355
ILMN_3238491	LOC100129055	6.99445	-2.23689	-3.64464	-2.01377	0.0438466
ILMN_3237304	DPY19L2P1	3.09431	2.40477	-3.71341	1.44017	0.0438788
ILMN_1880062	SSBP2	4.27912	2.23636	-3.6453	1.22858	0.043889
ILMN_1703092	RECQL4	5.60543	-2.25729	-3.64012	-1.45803	0.043891
ILMN_1760109	SLAMF6	4.7784	2.2361	-3.64563	1.33087	0.0439102
ILMN_1703049	AKAP7	0.207591	-3.5568	-4.13529	-4.15118	0.0439441
ILMN_1675584	HTRA4	4.09449	-2.31308	-3.65702	-1.59246	0.0439464
ILMN_2157219	AASS	4.82095	-2.23494	-3.64708	-2.00713	0.0440034
ILMN_2355274	CACNA2D2	3.42857	-2.99023	-3.99125	-3.134	0.0440132
ILMN_2408440	TRAPPC2	4.77594	2.25554	-3.64221	1.32855	0.0440289
ILMN_2253732	ST8SIA4	6.08086	2.23446	-3.64769	1.46743	0.0440423
ILMN_3187470	BTNL10	8.49874	-2.23433	-3.64785	-1.65149	0.0440526
ILMN_1676899	YEATS2	8.09703	-2.23373	-3.64861	-1.26861	0.0441013
ILMN_2374425	CCNE1	6.65777	-2.56976	-3.75631	-2.17691	0.0441109
ILMN_1699978	TMEM255A	4.68949	2.25376	-3.64433	1.35073	0.0441693
ILMN_2181432	SPC24	8.18158	-2.23191	-3.65089	-1.15405	0.0442486
ILMN_1794501	HAS3	9.1435	-2.23181	-3.65101	-1.41965	0.0442561
ILMN_1661264	SHMT2	9.58178	-2.23133	-3.65162	-1.01964	0.0442955
ILMN_3308330	MIR545	4.40773	2.30834	-3.64571	2.13013	0.0442991
ILMN_1811178	SCAPER	6.73362	2.23116	-3.65183	1.05081	0.0443091
ILMN_1811472	KIF23	6.3831	-2.23048	-3.65268	-1.25383	0.0443643
ILMN_1768055	GFER	3.03868	-2.71683	-3.82396	-1.93548	0.044408
ILMN_2345016	PTGES2	6.74269	-2.22965	-3.65372	-1.13507	0.0444317
ILMN_1913475	PGCP1	3.97493	2.34553	-3.6531	1.44566	0.044443
ILMN_3274543	SLC26A4-AS1	6.40877	-2.22916	-3.65434	-1.46827	0.0444721
ILMN_3206632	LOC643802	2.36643	-2.71543	-3.82454	-3.06101	0.0444796
ILMN_2386973	PKP2	4.69908	2.97828	-3.99384	3.31425	0.0445112
ILMN_1687896	PIK3C3	7.13169	-2.22859	-3.65505	-1.01873	0.0445183
ILMN_1684081	NETO1	4.58972	-2.24929	-3.64966	-1.52378	0.0445239
ILMN_1729775	OPA1	6.17941	-2.22816	-3.65559	-1.93069	0.0445535
ILMN_1685259	SLC45A2	2.72993	2.30469	-3.64953	1.77488	0.0445723
ILMN_3247159	SCARNA8	3.09023	2.39433	-3.67542	1.47714	0.044589
ILMN_2122420	HMGCL	6.81985	2.2277	-3.65617	1.15816	0.0445912
ILMN_3308891	MIR99A	3.66246	-2.56137	-3.76109	-2.18315	0.0445999
ILMN_1783852	CD164	7.00645	-2.22714	-3.65686	-1.59082	0.0446361
ILMN_1722680	DSEL	5.72985	2.24653	-3.65296	1.25346	0.0447446
ILMN_3308020	MIR548J	3.10068	2.45972	-3.73588	2.13332	0.0448106
ILMN_1774063	EDEM3	4.70125	-2.27067	-3.6543	-1.24539	0.0448136
ILMN_2112357	CD300LF	7.28895	2.30122	-3.65318	1.35464	0.0448344
ILMN_3245380	ZNF860	8.24517	-2.22452	-3.66016	-1.5702	0.0448515
ILMN_1665639	SSX2	2.77893	-2.45792	-3.70307	-2.33153	0.044927
ILMN_2103014	CFAP36	3.67378	2.55574	-3.7643	3.17918	0.0449306
ILMN_3310504	MIR651	4.25775	-2.45749	-3.70339	-1.37347	0.0449549
ILMN_1864157	HRAT56	4.08975	2.2231	-3.66193	1.19879	0.0449675
ILMN_3308240	MIR764	1.79434	-2.70593	-3.93623	-2.7717	0.0449699
ILMN_3310441	VTRNA1-2	2.96604	-2.45454	-3.70554	-2.10279	0.045146
ILMN_1715452	FREM1	5.07878	2.2206	-3.66507	1.38831	0.0451742
ILMN_1722239	TIMM8A	5.12233	-2.96249	-3.99729	-3.08626	0.0451791
ILMN_2362581	FNDC3A	6.84882	-2.21797	-3.66836	-1.34617	0.0453916
ILMN_2190779	PHAX	8.60764	-2.21697	-3.66961	-1.23399	0.0454748
ILMN_1660624	LIMK2	4.86276	-2.23733	-3.66394	-2.71503	0.045487
ILMN_2403823	ZMYM2	3.75477	-2.38109	-3.68667	-1.43577	0.0455063
ILMN_1810418	LBR	5.6419	-2.21615	-3.67064	-1.02097	0.0455431
ILMN_3246123	RGPD3	2.78268	2.37962	-3.68791	2.25127	0.0456091
ILMN_3311005	MIR212	3.18768	-3.49973	-4.1402	-4.08458	0.0456398
ILMN_1811195	ZNF211	6.42833	2.21483	-3.6723	1.07126	0.0456535
ILMN_2337263	PKIB	6.0548	2.21473	-3.67241	1.09315	0.0456614
ILMN_1758266	PRLH	4.02616	-2.23476	-3.667	-1.28712	0.0456967
ILMN_3240389	CPOX	6.73247	-2.2142	-3.67308	-1.61641	0.0457057
ILMN_1753345	SCAMP5	3.95037	-2.69138	-3.9412	-4.39142	0.045732
ILMN_1680892	TREX2	3.5813	-2.25896	-3.66356	-1.72042	0.0457365
ILMN_1669102	ATP5G2	3.11384	2.69082	-3.9414	3.43747	0.045762
ILMN_3308657	MIR518F	3.85069	-2.6907	-3.94144	-2.3346	0.045768
ILMN_2104877	CMPK1	8.52359	-2.21297	-3.67462	-1.11808	0.045809
ILMN_3232908	HPN-AS1	3.85197	2.44336	-3.74715	1.32317	0.045878
ILMN_2336335	2020-03-08	3.58902	-2.23226	-3.66998	-1.69703	0.045901
ILMN_1780825	RRAS	10.3355	2.21176	-3.67614	1.1557	0.0459105
ILMN_1677108	CAPN13	8.01916	2.25676	-3.6698	1.77724	0.045912
ILMN_2196588	C18orf32	6.31622	-2.23177	-3.67056	-3.18691	0.0459413
ILMN_3249343	FIGNL2	3.42758	2.94464	-4.00123	2.55629	0.0459488
ILMN_1704424	PLA2R1	4.98263	-2.28639	-3.68392	-1.20115	0.0459683
ILMN_1746164	SCD5	3.54707	-2.68644	-3.83667	-2.65022	0.0459945
ILMN_2376160	NSL1	-0.218153	-3.48803	-4.14123	-4.07093	0.045998
ILMN_2302757	FCGBP	8.39277	2.21066	-3.67751	1.73809	0.0460026
ILMN_2399571	CBY1	3.75561	2.53774	-3.77461	3.3328	0.0460073
ILMN_1725571	DNAH10	4.54272	2.20985	-3.67853	1.19929	0.0460711
ILMN_2246188	SLC45A2	3.88805	2.68436	-3.83755	1.78907	0.0461052
ILMN_1708891	SCFD2	4.24735	-2.22963	-3.67311	-1.43867	0.0461175
ILMN_1748124	TSC22D3	11.3368	2.20919	-3.67935	1.16362	0.0461261
ILMN_1674967	TSGA10	5.11116	2.20893	-3.67967	1.58327	0.046148
ILMN_3244760	TGS1	2.02478	-2.43923	-3.75	-3.35054	0.0461516
ILMN_1677800	SGTA	6.27114	-2.20863	-3.68005	-1.42175	0.0461733
ILMN_2050617	CCT6P1	9.14606	-2.2078	-3.68109	-1.06676	0.0462436
ILMN_2403237	CHN2	6.09034	2.2526	-3.67075	2.42441	0.0462459
ILMN_3241323	DMRTC1	3.28938	-2.53266	-3.77753	-1.95566	0.0463161
ILMN_1685854	IGIP	6.94446	2.2069	-3.68222	1.20369	0.0463199
ILMN_1738684	NRXN2	5.15398	-2.31987	-3.68927	-2.6562	0.0463273
ILMN_1747546	TSPAN1	5.97894	2.22689	-3.67638	1.85215	0.0463439
ILMN_2072357	IRF6	6.6383	-2.6777	-3.84035	-2.55442	0.046462
ILMN_1711493	PRAM1	5.42952	2.31803	-3.67959	2.2401	0.0464661
ILMN_2228196	TBC1D32	9.55751	-2.20517	-3.68438	-1.33343	0.0464666
ILMN_3310035	MIR2116	5.63042	-2.20451	-3.68521	-1.4945	0.046523
ILMN_1698584	KRTAP4-12	4.97576	2.20432	-3.68544	1.06438	0.0465384
ILMN_2366864	JUP	6.5025	-2.22445	-3.67928	-1.71875	0.0465461
ILMN_1770663	KRT24	4.94286	-2.22365	-3.68024	-1.59496	0.0466129
ILMN_1781400	SLC7A2	7.76427	2.22339	-3.68055	1.72209	0.0466346
ILMN_2112580	FCGR3A	6.88553	-2.20292	-3.68719	-1.26941	0.0466578
ILMN_1685096	MCHR1	1.99349	3.46572	-4.14321	4.04489	0.0466912
ILMN_1751559	TMEM204	7.14878	2.20244	-3.68779	1.96956	0.0466987
ILMN_2227817	GSTA3	3.85559	2.31426	-3.69454	2.27462	0.0467503
ILMN_1707695	IFIT1	8.55727	2.20149	-3.68898	1.23148	0.04678
ILMN_2359306	CAPSL	6.41413	2.20123	-3.6893	2.0485	0.046802
ILMN_1814151	AGR2	6.85625	2.24525	-3.67903	2.78379	0.0468403
ILMN_1778253	SRC	3.49094	2.42828	-3.75757	2.93171	0.0468858
ILMN_1806790	ROBO1	5.49378	-2.21952	-3.68515	-2.4289	0.0469581
ILMN_1694432	CRIP2	9.87011	2.19855	-3.69266	1.54792	0.0470319
ILMN_1675398	ALDH1B1	5.53956	-2.21825	-3.68666	-1.10275	0.0470641
ILMN_1663281	ZNF702P	4.70911	2.52039	-3.78459	2.22749	0.0470707
ILMN_1699537	C9orf135	5.46366	2.2175	-3.68756	2.4985	0.0471276
ILMN_1775931	EPHA3	2.68491	-2.6654	-3.95016	-2.84798	0.0471293
ILMN_2199574	SCARNA15	4.54641	2.21746	-3.6876	1.49551	0.0471308
ILMN_1788122	GSTA5	6.98001	-2.66538	-3.84557	-2.27321	0.0471308
ILMN_1713499	WISP1	5.54311	-2.19647	-3.69525	-1.83699	0.0472108
ILMN_2413508	ADGRE5	7.39844	2.21611	-3.6892	2.84815	0.0472442
ILMN_1715203	DNAH7	3.42286	2.3567	-3.75086	4.45698	0.0472457
ILMN_1698225	MYO5A	5.22936	-2.19539	-3.69661	-2.3861	0.0473041
ILMN_2096970	MYO3B	9.09678	-2.19527	-3.69675	-1.21537	0.0473138
ILMN_1788107	IL11	3.29856	-2.51546	-3.78743	-1.94692	0.0473776
ILMN_1732767	PSMD9	4.89302	2.2138	-3.69196	1.55115	0.0474397
ILMN_2354269	ZC2HC1C	6.31416	2.26728	-3.70317	1.70384	0.0474713
ILMN_3186473	LCLAT1	7.07985	-2.19342	-3.69906	-1.00449	0.047474
ILMN_3309128	MIR638	4.08157	2.23685	-3.69197	1.09883	0.0475298
ILMN_2207328	TPGS2	7.51623	-2.19274	-3.6999	-1.11569	0.0475327
ILMN_1812859	GAD1	3.63314	2.23679	-3.69203	1.7827	0.0475343
ILMN_1762305	LOC154449	4.1247	2.26619	-3.68988	1.44138	0.0475581
ILMN_3181538	C10orf105	2.6324	2.3032	-3.70492	2.40721	0.0475941
ILMN_1801205	GPNMB	11.4141	-2.19186	-3.70101	-1.06794	0.0476097
ILMN_1706497	P2RX2	3.56887	-2.30295	-3.70515	-3.19143	0.0476132
ILMN_2067607	TMEM106B	7.21263	2.30185	-3.75217	1.37076	0.0476981
ILMN_1728117	NKX2-1	8.88512	2.20863	-3.6981	1.98997	0.0478788
ILMN_2223130	SMARCA5	7.54287	-2.20788	-3.699	-1.73937	0.0479434
ILMN_3239795	SIK2	4.39748	2.20671	-3.70038	2.3186	0.0480431
ILMN_1777170	FAM183A	7.80596	2.18675	-3.70738	2.38788	0.0480547
ILMN_1781149	INMT	10.2495	2.23045	-3.69572	2.21252	0.0480608
ILMN_3308355	MIR1246	3.12095	-2.25938	-3.69701	-1.47697	0.0481064
ILMN_2347622	TRIM55	5.53994	3.42132	-4.14724	3.99306	0.0481121
ILMN_1655595	SERPINE2	8.86307	-2.18505	-3.7095	-1.26878	0.048204
ILMN_1688580	CAMP	5.32566	2.34158	-3.9113	4.27664	0.0483574
ILMN_1757837	CFAP206	6.89828	2.64125	-3.95857	2.77619	0.0484709
ILMN_1766573	TERC	3.17715	-2.22493	-3.70194	-2.31647	0.0485234
ILMN_1653529	TEX10	6.63967	-2.18141	-3.71404	-1.08028	0.0485251
ILMN_1664592	STUM	3.99662	-2.63961	-3.95915	-2.26458	0.0485637
ILMN_1798855	RASSF9	6.987	-2.18067	-3.71496	-1.31184	0.0485907
ILMN_1813572	IL16	5.14805	2.29021	-3.71712	1.68551	0.0486045
ILMN_2158548	NACA2	5.09401	-2.1804	-3.7153	-1.49453	0.0486145
ILMN_1665011	LHX3	2.41295	-2.63856	-3.857	-2.34565	0.048623
ILMN_1759389	GTF2H2C_2	4.18474	2.19951	-3.70894	1.09075	0.0486644
ILMN_1762606	AQP11	3.97677	2.40154	-3.74452	2.3286	0.0487282
ILMN_3309654	SNORD114-19	3.77858	2.22241	-3.70478	1.44564	0.0487363
ILMN_2170095	PMCH	3.20446	-2.28838	-3.71884	-1.97045	0.0487485
ILMN_2242900	IL1RL1	6.21299	2.17887	-3.71721	2.13212	0.0487504
ILMN_2265623	HIF3A	1.37994	-2.40076	-3.77665	-3.10707	0.0487832
ILMN_1676528	BTN3A2	8.05885	2.17779	-3.71855	1.49722	0.0488458
ILMN_1811735	C8orf22	3.3303	-2.25025	-3.70657	-2.45276	0.0488505
ILMN_1799642	TRIM24	6.84163	-2.17722	-3.71926	-1.98442	0.0488967
ILMN_1766154	MRPL30	6.12394	-2.17631	-3.72039	-1.37249	0.0489779
ILMN_1652907	CDC5L	6.87974	-2.19559	-3.71359	-1.83828	0.0490048
ILMN_1752668	DAAM2	6.52432	2.17558	-3.7213	1.06133	0.049043
ILMN_2156971	PRY	3.76466	2.24784	-3.72274	1.38194	0.0490494
ILMN_1715927	VSTM2L	5.52355	2.48797	-3.93717	5.60986	0.0491285
ILMN_1712766	ERGIC2	6.74818	-2.21758	-3.71339	-2.42834	0.0491467
ILMN_1777139	MAK16	7.0497	-2.17426	-3.72294	-1.64637	0.049161
ILMN_1801387	YEATS4	6.71695	-2.17245	-3.7252	-1.04777	0.0493235
ILMN_2387865	KCNIP4	3.51745	-2.2153	-3.71279	-1.05859	0.0493413
ILMN_1869913	ARHGEF37	5.62419	2.17196	-3.7258	1.05487	0.049367
ILMN_2180606	NAA50	7.0146	-2.17194	-3.72583	-1.31172	0.0493689
ILMN_1751452	NDFIP1	6.48893	2.1714	-3.7265	1.11071	0.0494174
ILMN_3244216	SCARNA3	5.04843	-2.19026	-3.71992	-1.99593	0.0494726
ILMN_2209045	POU3F2	4.06919	2.19025	-3.71993	2.73011	0.0494735
ILMN_2238302	DST	4.9054	-2.19022	-3.71996	-2.39035	0.0494761
ILMN_3310880	MIR187	3.30942	-2.39093	-3.75236	-1.84293	0.04948
ILMN_1675979	RBMS3	6.34818	2.24244	-3.71475	1.54551	0.0494962
ILMN_1770245	EPB41L5	7.75135	2.17012	-3.7281	1.14813	0.0495333
ILMN_1764036	P2RY14	2.65805	2.8653	-4.01917	2.66525	0.0495633
ILMN_1705111	FNDC3A	6.77319	-2.18901	-3.7214	-1.48858	0.049583
ILMN_2323848	PARD6A	4.93065	2.21103	-3.72066	1.40363	0.0497081
ILMN_2181968	CBL	6.72653	-2.16815	-3.73055	-1.48246	0.0497111
ILMN_3248270	SNORD62B	4.22726	2.23911	-3.71824	1.77482	0.0497745
ILMN_1763487	CTLA4	6.57104	2.27521	-3.73121	2.3847	0.0497972
ILMN_1746664	WSB2	8.05372	-2.16683	-3.73219	-1.07615	0.0498305
ILMN_2173835	FTH1P3	9.89949	-2.16644	-3.73268	-1.73168	0.0498661
ILMN_1800381	GNAO1	4.65871	2.16635	-3.73279	1.00837	0.0498741
ILMN_1652631	GLIPR2	10.62	2.16558	-3.73375	1.3134	0.0499439
ILMN_1663189	SPIN2B	4.11378	2.16525	-3.73415	1.24642	0.0499736
