# Supplementary material for: Construction and comprehensive analysis of a ceRNA network to reveal potential prognostic biomarkers for lung adenocarcinoma
Source: BMC Cancer. 2021 Jul 23;21:849. doi: 10.1186/s12885-021-08462-8 (PMC8299662; doi:10.1186/s12885-021-08462-8)
Supplement: Supplementary file 5 — Additional file 5. [file 12885_2021_8462_MOESM5_ESM.xlsx]

## Sheet: Table S5
Supplementary Table S5. Screening the differentially expressed miRNAs in TCGA-LUAD dataset.
ID	mirna	AveExpr	t	log2FC	P.Value	adj.P.Val
MIMAT0000267	hsa-miR-210-3p	5.78114	18.8781	4.53453	6.65972e-21	5.1413e-18
MIMAT0000416	hsa-miR-1	4.19872	-16.157	-2.62316	1.30004e-18	5.01816e-16
MIMAT0000435	hsa-miR-143-3p	17.922	-15.8215	-1.43031	2.60948e-18	6.71505e-16
MIMAT0004601	hsa-miR-145-3p	5.5413	-15.5864	-1.38238	4.28018e-18	8.26074e-16
MIMAT0000076	hsa-miR-21-5p	17.2618	15.3158	2.20109	7.61551e-18	1.17583e-15
MIMAT0004494	hsa-miR-21-3p	10.3011	14.8447	2.41269	2.11488e-17	2.72115e-15
MIMAT0000275	hsa-miR-218-5p	6.07682	-14.5849	-2.00229	3.75238e-17	4.13834e-15
MIMAT0000261	hsa-miR-183-5p	11.9154	14.1904	2.5539	9.08483e-17	8.76686e-15
MIMAT0004598	hsa-miR-141-5p	8.0981	13.7504	1.95996	2.486e-16	2.13244e-14
MIMAT0001340	hsa-miR-423-3p	5.56435	13.6654	1.14109	3.02752e-16	2.33725e-14
MIMAT0004553	hsa-miR-7-1-3p	2.88312	13.2941	1.58828	7.22798e-16	5.00639e-14
MIMAT0017985	hsa-miR-3607-3p	2.14155	13.2629	1.99188	7.78195e-16	5.00639e-14
MIMAT0000727	hsa-miR-374a-5p	5.44439	-12.9796	-1.37252	1.52946e-15	9.08264e-14
MIMAT0000461	hsa-miR-195-5p	6.10579	-12.8191	-1.70874	2.25233e-15	1.242e-13
MIMAT0004600	hsa-miR-144-5p	7.87172	-12.7827	-3.12667	2.46022e-15	1.26619e-13
MIMAT0000444	hsa-miR-126-5p	8.13409	-12.6901	-1.39275	3.0812e-15	1.48668e-13
MIMAT0000095	hsa-miR-96-5p	2.92927	12.4957	1.96139	4.96057e-15	2.1842e-13
MIMAT0004550	hsa-miR-30c-2-3p	6.05741	-12.4682	-2.39713	5.3081e-15	2.1842e-13
MIMAT0000760	hsa-miR-331-3p	4.11158	12.463	1.72549	5.37563e-15	2.1842e-13
MIMAT0000427	hsa-miR-133a-3p	2.86741	-12.2992	-1.976	8.06292e-15	3.09986e-13
MIMAT0004680	hsa-miR-130b-5p	2.44335	12.2812	2.10573	8.43225e-15	3.09986e-13
MIMAT0005951	hsa-miR-1307-3p	8.47064	12.2151	1.65953	9.9402e-15	3.48811e-13
MIMAT0004784	hsa-miR-455-3p	5.20135	12.1289	1.78274	1.23314e-14	4.13907e-13
MIMAT0004927	hsa-miR-708-3p	4.41361	12.0827	2.18076	1.38466e-14	4.45398e-13
MIMAT0000088	hsa-miR-30a-3p	12.8458	-12.0448	-2.51885	1.52319e-14	4.70361e-13
MIMAT0004799	hsa-miR-589-5p	5.87494	11.7962	1.21015	2.85824e-14	8.48677e-13
MIMAT0002177	hsa-miR-486-5p	8.13436	-11.7352	-2.87858	3.33977e-14	9.32605e-13
MIMAT0004584	hsa-let-7g-3p	3.11657	11.7302	1.59396	3.38251e-14	9.32605e-13
MIMAT0004500	hsa-miR-26b-3p	3.06669	11.5926	1.38524	4.81344e-14	1.28137e-12
MIMAT0004926	hsa-miR-708-5p	3.28944	11.4819	2.11026	6.4058e-14	1.64843e-12
MIMAT0000087	hsa-miR-30a-5p	14.1251	-11.4558	-2.29955	6.85323e-14	1.70668e-12
MIMAT0000691	hsa-miR-130b-3p	3.30284	11.1676	1.77456	1.45342e-13	3.50637e-12
MIMAT0001631	hsa-miR-451a	9.91615	-11.0698	-2.86911	1.88089e-13	4.40015e-12
MIMAT0000064	hsa-let-7c-5p	10.8272	-10.8738	-1.58638	3.16297e-13	7.1818e-12
MIMAT0002876	hsa-miR-505-3p	4.09749	10.5264	1.17322	8.04967e-13	1.69163e-11
MIMAT0000259	hsa-miR-182-5p	13.0641	10.2646	2.04832	1.64375e-12	3.25379e-11
MIMAT0000772	hsa-miR-345-5p	2.47879	10.1882	1.79003	2.02848e-12	3.91496e-11
MIMAT0003888	hsa-miR-766-3p	2.22934	9.81811	1.34459	5.67236e-12	1.06806e-10
MIMAT0004571	hsa-miR-200b-5p	3.30388	9.72291	1.80306	7.41152e-12	1.33063e-10
MIMAT0000067	hsa-let-7f-5p	14.4549	-9.59252	-1.1364	1.07103e-11	1.87917e-10
MIMAT0000250	hsa-miR-139-5p	5.12181	-9.51325	-1.34216	1.34113e-11	2.30078e-10
MIMAT0000091	hsa-miR-33a-5p	2.44596	9.55507	1.52951	1.56297e-11	2.62307e-10
MIMAT0000269	hsa-miR-212-3p	2.93583	9.41092	1.46398	1.79503e-11	2.93341e-10
MIMAT0001620	hsa-miR-200a-5p	7.51966	9.40534	2.18556	1.82388e-11	2.93341e-10
MIMAT0000445	hsa-miR-126-3p	10.5771	-9.28207	-1.06602	2.59602e-11	4.09005e-10
MIMAT0000436	hsa-miR-144-3p	4.38401	-9.2352	-2.47001	2.97049e-11	4.58643e-10
MIMAT0004810	hsa-miR-629-5p	6.19356	9.04096	1.22084	5.20711e-11	7.88213e-10
MIMAT0005797	hsa-miR-1301-3p	2.58064	9.01989	1.42244	5.53546e-11	8.21803e-10
MIMAT0014990	hsa-miR-3127-5p	1.85608	8.90331	1.19755	7.77287e-11	1.11443e-09
MIMAT0004800	hsa-miR-550a-5p	1.5235	8.98527	1.17857	7.79527e-11	1.11443e-09
MIMAT0000761	hsa-miR-324-5p	3.04475	8.83102	1.18574	9.60182e-11	1.34775e-09
MIMAT0000764	hsa-miR-339-5p	3.61382	8.72261	1.1411	1.31982e-10	1.81947e-09
MIMAT0004509	hsa-miR-93-3p	2.01024	8.65406	1.05911	1.61504e-10	2.18739e-09
MIMAT0003266	hsa-miR-598-3p	4.32006	-8.59354	-1.37439	1.93104e-10	2.52671e-09
MIMAT0004552	hsa-miR-139-3p	4.84467	-8.56346	-1.52213	2.11075e-10	2.71583e-09
MIMAT0004599	hsa-miR-143-5p	3.60979	8.53582	1.04747	2.29079e-10	2.89916e-09
MIMAT0026738	hsa-miR-1287-3p	1.27258	9.42274	1.31551	2.49867e-10	3.11125e-09
MIMAT0000454	hsa-miR-184	3.45389	-8.83012	-2.72297	2.55166e-10	3.1268e-09
MIMAT0003218	hsa-miR-92b-3p	6.85183	8.49313	1.72528	2.59998e-10	3.13623e-09
MIMAT0000688	hsa-miR-301a-3p	2.009	8.53187	1.06985	2.8825e-10	3.42352e-09
MIMAT0004672	hsa-miR-106b-3p	7.89633	8.43254	1.35076	3.11288e-10	3.64112e-09
MIMAT0002819	hsa-miR-193b-3p	4.12415	8.38872	1.82719	3.54676e-10	4.08671e-09
MIMAT0022727	hsa-miR-1307-5p	6.64542	8.38056	1.82206	3.63409e-10	4.12576e-09
MIMAT0000441	hsa-miR-9-5p	7.34018	8.36397	3.85693	3.81838e-10	4.27216e-09
MIMAT0022726	hsa-miR-1306-5p	1.98624	8.29795	1.09723	4.65074e-10	5.1291e-09
MIMAT0000770	hsa-miR-133b	1.63633	-8.66109	-1.25852	5.20341e-10	5.6578e-09
MIMAT0004657	hsa-miR-200c-5p	4.05115	8.25494	1.18896	5.28964e-10	5.67167e-09
MIMAT0026480	hsa-miR-153-5p	1.71821	8.55611	2.00302	5.39194e-10	5.70216e-09
MIMAT0004585	hsa-let-7i-3p	6.10711	8.24341	1.2516	5.47565e-10	5.71243e-09
MIMAT0003298	hsa-miR-629-3p	1.28331	8.6015	1.32997	6.10517e-10	6.20156e-09
MIMAT0000097	hsa-miR-99a-5p	8.17019	-8.18994	-1.21591	6.42824e-10	6.44493e-09
MIMAT0003393	hsa-miR-425-5p	6.25614	8.1185	1.04099	7.9685e-10	7.88677e-09
MIMAT0000763	hsa-miR-338-3p	8.58243	-8.08832	-1.48536	8.72698e-10	8.52814e-09
MIMAT0004604	hsa-miR-127-5p	5.12542	7.83445	1.71952	1.8822e-09	1.79389e-08
MIMAT0004946	hsa-miR-744-3p	2.18493	7.78135	1.3547	2.21235e-09	2.08285e-08
MIMAT0004701	hsa-miR-338-5p	3.94996	-7.68705	-1.44599	2.94984e-09	2.67915e-08
MIMAT0002874	hsa-miR-503-5p	1.39497	7.9096	1.20031	3.2687e-09	2.92792e-08
MIMAT0004808	hsa-miR-625-3p	7.063	7.64152	1.27861	3.39047e-09	2.97437e-08
MIMAT0000458	hsa-miR-190a-5p	2.4704	-7.47432	-1.29054	5.66297e-09	4.85757e-08
MIMAT0000430	hsa-miR-138-5p	2.25572	-7.49499	-1.33441	6.27227e-09	5.32109e-08
MIMAT0004949	hsa-miR-877-5p	1.37024	7.23601	1.03403	1.37726e-08	1.09613e-07
MIMAT0004549	hsa-miR-148a-5p	5.5367	7.09509	1.31432	1.82947e-08	1.39836e-07
MIMAT0000099	hsa-miR-101-3p	13.8351	-7.08089	-1.00441	1.91204e-08	1.44715e-07
MIMAT0004767	hsa-miR-193b-5p	1.66921	7.02314	1.27324	2.28835e-08	1.71515e-07
MIMAT0004980	hsa-miR-937-3p	1.47181	7.04165	1.49072	3.37605e-08	2.45878e-07
MIMAT0000432	hsa-miR-141-3p	8.54919	6.85629	1.16136	3.8506e-08	2.77819e-07
MIMAT0018101	hsa-miR-3677-3p	1.88453	6.74611	1.07077	5.4351e-08	3.81445e-07
MIMAT0016888	hsa-miR-4326	1.32848	7.05468	1.1087	6.36633e-08	4.42775e-07
MIMAT0000758	hsa-miR-135b-5p	3.88107	6.61573	1.82576	8.17971e-08	5.44374e-07
MIMAT0004957	hsa-miR-760	1.17771	6.81999	1.26721	1.03431e-07	6.70999e-07
MIMAT0003301	hsa-miR-33b-5p	1.09134	6.9433	1.17566	1.24378e-07	7.93552e-07
MIMAT0014995	hsa-miR-3130-5p	3.21968	6.48255	1.1328	1.39944e-07	8.78349e-07
MIMAT0004983	hsa-miR-940	1.13356	6.69227	1.04801	2.43136e-07	1.46642e-06
MIMAT0003249	hsa-miR-584-5p	5.15929	-6.24293	-1.10903	2.6441e-07	1.58236e-06
MIMAT0000245	hsa-miR-30d-5p	13.4584	-6.23416	-1.06602	2.71827e-07	1.60191e-06
MIMAT0000252	hsa-miR-7-5p	1.74752	6.19371	1.05429	3.08825e-07	1.80616e-06
MIMAT0000434	hsa-miR-142-3p	9.17818	6.0813	1.15459	4.40364e-07	2.48147e-06
MIMAT0000732	hsa-miR-378a-3p	8.30028	-6.07672	-1.0617	4.46777e-07	2.49936e-06
MIMAT0000226	hsa-miR-196a-5p	2.38434	6.21224	2.94498	4.57264e-07	2.52283e-06
MIMAT0022721	hsa-miR-1247-3p	4.07061	-5.95554	-1.71407	6.55116e-07	3.53671e-06
MIMAT0000682	hsa-miR-200a-3p	6.81441	5.7676	1.43347	1.1863e-06	6.27278e-06
MIMAT0010195	hsa-let-7a-2-3p	1.70417	5.73776	1.04562	1.42265e-06	7.27343e-06
MIMAT0000737	hsa-miR-382-5p	2.70307	5.42237	1.15179	3.52645e-06	1.72305e-05
MIMAT0001638	hsa-miR-409-5p	1.21204	5.64067	1.57412	4.8333e-06	2.28915e-05
MIMAT0022696	hsa-miR-301a-5p	0.995047	5.88483	1.05012	6.37899e-06	2.91395e-05
MIMAT0003879	hsa-miR-758-3p	2.19978	5.24075	1.18356	6.68998e-06	3.02027e-05
MIMAT0005920	hsa-miR-1266-5p	3.36407	5.18476	1.05023	7.44477e-06	3.34149e-05
MIMAT0001639	hsa-miR-409-3p	2.73653	5.17751	1.38363	7.61603e-06	3.38054e-05
MIMAT0000448	hsa-miR-136-5p	2.46944	5.14745	1.04963	8.93657e-06	3.89776e-05
MIMAT0000722	hsa-miR-370-3p	1.55959	5.18381	1.05545	9.19977e-06	3.99001e-05
MIMAT0001625	hsa-miR-431-5p	1.30073	5.61804	1.41848	1.19665e-05	5.01978e-05
MIMAT0001536	hsa-miR-429	5.76841	5.03157	1.08775	1.20293e-05	5.01978e-05
MIMAT0001341	hsa-miR-424-5p	4.88398	4.77702	1.0304	2.65766e-05	0.000104148
MIMAT0003161	hsa-miR-493-3p	1.68877	4.71401	1.01336	3.40104e-05	0.000128581
MIMAT0004501	hsa-miR-27a-5p	4.02078	-4.67121	-1.05342	3.68723e-05	0.000136853
MIMAT0000756	hsa-miR-326	3.99677	4.63721	1.03721	4.09499e-05	0.00015002
MIMAT0000728	hsa-miR-375	13.0959	4.63679	1.60225	4.1003e-05	0.00015002
MIMAT0000447	hsa-miR-134-5p	6.45594	4.42573	1.18204	7.83462e-05	0.00027391
MIMAT0000318	hsa-miR-200b-3p	8.62039	4.42546	1.0216	7.84119e-05	0.00027391
MIMAT0002171	hsa-miR-410-3p	3.26339	4.4003	1.23326	8.46643e-05	0.000293098
MIMAT0000450	hsa-miR-149-5p	3.56019	4.3299	1.12584	0.000104876	0.000355105
MIMAT0002176	hsa-miR-485-3p	1.43202	4.22106	1.20489	0.000171085	0.000564435
MIMAT0000755	hsa-miR-323a-3p	1.03086	4.45638	1.19348	0.000197869	0.000641828
MIMAT0001080	hsa-miR-196b-5p	3.13369	4.11632	1.40346	0.000199661	0.00064493
MIMAT0000442	hsa-miR-9-3p	1.59538	4.40834	2.179	0.00024474	0.000768046
MIMAT0022491	hsa-miR-5698	1.1969	4.06586	1.00379	0.000278979	0.000851272
MIMAT0004921	hsa-miR-889-3p	3.08734	3.91819	1.17442	0.000370679	0.00109223
MIMAT0004504	hsa-miR-31-3p	1.23139	3.90984	1.29838	0.000703542	0.00196077
MIMAT0004958	hsa-miR-301b	0.857779	5.03294	1.01438	0.000706534	0.00196203
MIMAT0000266	hsa-miR-205-5p	4.97145	3.67179	1.86376	0.000737759	0.0020414
MIMAT0003163	hsa-miR-539-5p	1.13165	3.79285	1.42301	0.000763595	0.00210534
MIMAT0003242	hsa-miR-577	0.943362	3.99324	1.1353	0.000852568	0.00234229
MIMAT0005923	hsa-miR-1269a	2.68325	4.27146	4.37698	0.000910196	0.00248294
MIMAT0015050	hsa-miR-323b-3p	1.15523	3.91937	1.77504	0.0011043	0.00288013
MIMAT0000089	hsa-miR-31-5p	1.33415	3.87217	1.77471	0.00150427	0.00379509
MIMAT0000462	hsa-miR-206	1.30972	-4.03442	-1.42923	0.001656	0.00411072
MIMAT0006790	hsa-miR-675-3p	1.56388	3.37488	1.05517	0.00181869	0.00445725
MIMAT0004902	hsa-miR-891a-5p	1.43382	3.44707	1.0806	0.00187111	0.00457118
MIMAT0000102	hsa-miR-105-5p	3.0619	4.23317	4.7917	0.00219631	0.00529859
MIMAT0000262	hsa-miR-187-3p	2.58447	3.28654	1.10529	0.00222676	0.0053387
MIMAT0000686	hsa-miR-34c-5p	4.49179	-3.20662	-1.43709	0.00272398	0.00633407
MIMAT0000274	hsa-miR-217	3.66005	3.17526	1.00094	0.00296663	0.00681618
MIMAT0002172	hsa-miR-376b-3p	1.16518	3.99187	1.47334	0.00399485	0.00859059
MIMAT0003882	hsa-miR-767-5p	3.04148	4.4504	4.9636	0.00669986	0.0134345
MIMAT0000724	hsa-miR-372-3p	1.63776	3.25676	2.16163	0.0139265	0.0254168
MIMAT0004954	hsa-miR-543	1.0859	2.75122	1.06553	0.0164992	0.0294688
MIMAT0019958	hsa-miR-4788	1.54214	2.47526	1.85022	0.0278577	0.0461504
