# Supplementary material for: Construction and comprehensive analysis of a ceRNA network to reveal potential prognostic biomarkers for lung adenocarcinoma
Source: BMC Cancer. 2021 Jul 23;21:849. doi: 10.1186/s12885-021-08462-8 (PMC8299662; doi:10.1186/s12885-021-08462-8)
Supplement: Supplementary file 6 — Additional file 6. [file 12885_2021_8462_MOESM6_ESM.xlsx]

## Sheet: Table S6
Supplementary Table S6. Identification of ceRNA network in LUAD.
Alias	Gene.symbol	miRNA	circ
MIMAT0000447	ABLIM1	hsa-miR-134-5p	hsa_circ_0049271
MIMAT0000447	AFF3	hsa-miR-134-5p	hsa_circ_0049271
MIMAT0000447	AKAP13	hsa-miR-134-5p	hsa_circ_0049271
MIMAT0000447	ALDH3B1	hsa-miR-134-5p	hsa_circ_0049271
MIMAT0000447	CECR2	hsa-miR-134-5p	hsa_circ_0049271
MIMAT0000447	CELF2	hsa-miR-134-5p	hsa_circ_0049271
MIMAT0000447	EPB41L5	hsa-miR-134-5p	hsa_circ_0049271
MIMAT0000447	GAB2	hsa-miR-134-5p	hsa_circ_0049271
MIMAT0000447	GPD1L	hsa-miR-134-5p	hsa_circ_0049271
MIMAT0000447	GRIA1	hsa-miR-134-5p	hsa_circ_0049271
MIMAT0000447	HSD17B13	hsa-miR-134-5p	hsa_circ_0049271
MIMAT0000447	HYAL1	hsa-miR-134-5p	hsa_circ_0049271
MIMAT0000447	LIMD1	hsa-miR-134-5p	hsa_circ_0049271
MIMAT0000447	LNX2	hsa-miR-134-5p	hsa_circ_0049271
MIMAT0000447	MAGI1	hsa-miR-134-5p	hsa_circ_0049271
MIMAT0000447	MAGI3	hsa-miR-134-5p	hsa_circ_0049271
MIMAT0000447	MGLL	hsa-miR-134-5p	hsa_circ_0049271
MIMAT0000447	MTMR10	hsa-miR-134-5p	hsa_circ_0049271
MIMAT0000447	NEBL	hsa-miR-134-5p	hsa_circ_0049271
MIMAT0000447	PCSK2	hsa-miR-134-5p	hsa_circ_0049271
MIMAT0000447	PFKFB2	hsa-miR-134-5p	hsa_circ_0049271
MIMAT0000447	PLIN5	hsa-miR-134-5p	hsa_circ_0049271
MIMAT0000447	PPP1R12B	hsa-miR-134-5p	hsa_circ_0049271
MIMAT0000447	PSAPL1	hsa-miR-134-5p	hsa_circ_0049271
MIMAT0000447	SECISBP2L	hsa-miR-134-5p	hsa_circ_0049271
MIMAT0000447	SHANK2	hsa-miR-134-5p	hsa_circ_0049271
MIMAT0000447	SLC39A8	hsa-miR-134-5p	hsa_circ_0049271
MIMAT0000447	SLC47A1	hsa-miR-134-5p	hsa_circ_0049271
MIMAT0000447	SMAD6	hsa-miR-134-5p	hsa_circ_0049271
MIMAT0000447	SNX30	hsa-miR-134-5p	hsa_circ_0049271
MIMAT0000447	SPOCK2	hsa-miR-134-5p	hsa_circ_0049271
MIMAT0000447	TSPAN12	hsa-miR-134-5p	hsa_circ_0049271
MIMAT0000447	VAMP2	hsa-miR-134-5p	hsa_circ_0049271
MIMAT0000447	ZBTB4	hsa-miR-134-5p	hsa_circ_0049271
MIMAT0003161	ABLIM1	hsa-miR-493-3p	hsa_circ_0029426
MIMAT0003161	ANKRD29	hsa-miR-493-3p	hsa_circ_0029426
MIMAT0003161	ARRB1	hsa-miR-493-3p	hsa_circ_0029426
MIMAT0003161	CD36	hsa-miR-493-3p	hsa_circ_0029426
MIMAT0003161	CYB5A	hsa-miR-493-3p	hsa_circ_0029426
MIMAT0003161	DENND3	hsa-miR-493-3p	hsa_circ_0029426
MIMAT0003161	EPB41L5	hsa-miR-493-3p	hsa_circ_0029426
MIMAT0003161	FAM105A	hsa-miR-493-3p	hsa_circ_0029426
MIMAT0003161	FHDC1	hsa-miR-493-3p	hsa_circ_0029426
MIMAT0003161	GCOM1	hsa-miR-493-3p	hsa_circ_0029426
MIMAT0003161	KCNK3	hsa-miR-493-3p	hsa_circ_0029426
MIMAT0003161	LIMD1	hsa-miR-493-3p	hsa_circ_0029426
MIMAT0003161	LNX2	hsa-miR-493-3p	hsa_circ_0029426
MIMAT0003161	MAGI3	hsa-miR-493-3p	hsa_circ_0029426
MIMAT0003161	MID1IP1	hsa-miR-493-3p	hsa_circ_0029426
MIMAT0003161	NOSTRIN	hsa-miR-493-3p	hsa_circ_0029426
MIMAT0003161	PCSK2	hsa-miR-493-3p	hsa_circ_0029426
MIMAT0003161	PRX	hsa-miR-493-3p	hsa_circ_0029426
MIMAT0003161	RAB11FIP1	hsa-miR-493-3p	hsa_circ_0029426
MIMAT0003161	RAB37	hsa-miR-493-3p	hsa_circ_0029426
MIMAT0003161	SECISBP2L	hsa-miR-493-3p	hsa_circ_0029426
MIMAT0003161	SOSTDC1	hsa-miR-493-3p	hsa_circ_0029426
MIMAT0003161	TSPAN7	hsa-miR-493-3p	hsa_circ_0029426
MIMAT0004784	ARRB1	hsa-miR-455-3p	hsa_circ_0043256
MIMAT0004784	BMP6	hsa-miR-455-3p	hsa_circ_0043256
MIMAT0004784	C1orf198	hsa-miR-455-3p	hsa_circ_0043256
MIMAT0004784	CECR2	hsa-miR-455-3p	hsa_circ_0043256
MIMAT0004784	CYB5A	hsa-miR-455-3p	hsa_circ_0043256
MIMAT0004784	DLC1	hsa-miR-455-3p	hsa_circ_0043256
MIMAT0004784	DPYSL2	hsa-miR-455-3p	hsa_circ_0043256
MIMAT0004784	EPAS1	hsa-miR-455-3p	hsa_circ_0043256
MIMAT0004784	GPRC5A	hsa-miR-455-3p	hsa_circ_0043256
MIMAT0004784	HLF	hsa-miR-455-3p	hsa_circ_0043256
MIMAT0004784	HSPB8	hsa-miR-455-3p	hsa_circ_0043256
MIMAT0004784	KNDC1	hsa-miR-455-3p	hsa_circ_0043256
MIMAT0004784	LMO3	hsa-miR-455-3p	hsa_circ_0043256
MIMAT0004784	NTN4	hsa-miR-455-3p	hsa_circ_0043256
MIMAT0004784	PRTG	hsa-miR-455-3p	hsa_circ_0043256
MIMAT0004784	SHANK2	hsa-miR-455-3p	hsa_circ_0043256
MIMAT0004784	VIPR1	hsa-miR-455-3p	hsa_circ_0043256
MIMAT0014990	ABCA10	hsa-miR-3127-5p	hsa_circ_0049271
MIMAT0014990	ABI3BP	hsa-miR-3127-5p	hsa_circ_0049271
MIMAT0014990	ADH1B	hsa-miR-3127-5p	hsa_circ_0049271
MIMAT0014990	AGPAT4	hsa-miR-3127-5p	hsa_circ_0049271
MIMAT0014990	ALPL	hsa-miR-3127-5p	hsa_circ_0049271
MIMAT0014990	APH1B	hsa-miR-3127-5p	hsa_circ_0049271
MIMAT0014990	ARC	hsa-miR-3127-5p	hsa_circ_0049271
MIMAT0014990	ATP1B2	hsa-miR-3127-5p	hsa_circ_0049271
MIMAT0014990	BTG2	hsa-miR-3127-5p	hsa_circ_0049271
MIMAT0014990	C14orf132	hsa-miR-3127-5p	hsa_circ_0049271
MIMAT0014990	CALCOCO1	hsa-miR-3127-5p	hsa_circ_0049271
MIMAT0014990	CRYM	hsa-miR-3127-5p	hsa_circ_0049271
MIMAT0014990	CSRNP1	hsa-miR-3127-5p	hsa_circ_0049271
MIMAT0014990	EPB41L2	hsa-miR-3127-5p	hsa_circ_0049271
MIMAT0014990	EPHB6	hsa-miR-3127-5p	hsa_circ_0049271
MIMAT0014990	FAM13C	hsa-miR-3127-5p	hsa_circ_0049271
MIMAT0014990	FZD4	hsa-miR-3127-5p	hsa_circ_0049271
MIMAT0014990	GFRA1	hsa-miR-3127-5p	hsa_circ_0049271
MIMAT0014990	HSPB6	hsa-miR-3127-5p	hsa_circ_0049271
MIMAT0014990	ID3	hsa-miR-3127-5p	hsa_circ_0049271
MIMAT0014990	KIAA0040	hsa-miR-3127-5p	hsa_circ_0049271
MIMAT0014990	MFAP4	hsa-miR-3127-5p	hsa_circ_0049271
MIMAT0014990	MFNG	hsa-miR-3127-5p	hsa_circ_0049271
MIMAT0014990	MOCS1	hsa-miR-3127-5p	hsa_circ_0049271
MIMAT0014990	NCKAP1L	hsa-miR-3127-5p	hsa_circ_0049271
MIMAT0014990	NFASC	hsa-miR-3127-5p	hsa_circ_0049271
MIMAT0014990	PCSK2	hsa-miR-3127-5p	hsa_circ_0049271
MIMAT0014990	PDGFB	hsa-miR-3127-5p	hsa_circ_0049271
MIMAT0014990	PEAR1	hsa-miR-3127-5p	hsa_circ_0049271
MIMAT0014990	PNPLA7	hsa-miR-3127-5p	hsa_circ_0049271
MIMAT0014990	PPP1R12B	hsa-miR-3127-5p	hsa_circ_0049271
MIMAT0014990	PRIMA1	hsa-miR-3127-5p	hsa_circ_0049271
MIMAT0014990	PXMP4	hsa-miR-3127-5p	hsa_circ_0049271
MIMAT0014990	RYR2	hsa-miR-3127-5p	hsa_circ_0049271
MIMAT0014990	SLA	hsa-miR-3127-5p	hsa_circ_0049271
MIMAT0014990	SLC24A3	hsa-miR-3127-5p	hsa_circ_0049271
MIMAT0014990	SLIT3	hsa-miR-3127-5p	hsa_circ_0049271
MIMAT0014990	SOX6	hsa-miR-3127-5p	hsa_circ_0049271
MIMAT0014990	SOX7	hsa-miR-3127-5p	hsa_circ_0049271
MIMAT0014990	SRRM4	hsa-miR-3127-5p	hsa_circ_0049271
MIMAT0014990	STARD13	hsa-miR-3127-5p	hsa_circ_0049271
MIMAT0014990	SYNPO2	hsa-miR-3127-5p	hsa_circ_0049271
MIMAT0014990	TACC1	hsa-miR-3127-5p	hsa_circ_0049271
MIMAT0014990	THBD	hsa-miR-3127-5p	hsa_circ_0049271
MIMAT0014990	TLL1	hsa-miR-3127-5p	hsa_circ_0049271
MIMAT0014990	TNFRSF19	hsa-miR-3127-5p	hsa_circ_0049271
MIMAT0014990	TPK1	hsa-miR-3127-5p	hsa_circ_0049271
MIMAT0014990	TSLP	hsa-miR-3127-5p	hsa_circ_0049271
MIMAT0014990	TTC28	hsa-miR-3127-5p	hsa_circ_0049271
MIMAT0014990	UNC13B	hsa-miR-3127-5p	hsa_circ_0049271
MIMAT0014990	ZBTB4	hsa-miR-3127-5p	hsa_circ_0049271
MIMAT0015050	ATP8A1	hsa-miR-323b-3p	hsa_circ_0029426
MIMAT0015050	SORBS1	hsa-miR-323b-3p	hsa_circ_0029426
MIMAT0015050	UBL3	hsa-miR-323b-3p	hsa_circ_0029426
MIMAT0022726	ALS2CL	hsa-miR-1306-5p	hsa_circ_0049271
MIMAT0022726	AQP1	hsa-miR-1306-5p	hsa_circ_0049271
MIMAT0022726	ARAP3	hsa-miR-1306-5p	hsa_circ_0049271
MIMAT0022726	CAB39L	hsa-miR-1306-5p	hsa_circ_0049271
MIMAT0022726	CALCOCO1	hsa-miR-1306-5p	hsa_circ_0049271
MIMAT0022726	CCND2	hsa-miR-1306-5p	hsa_circ_0049271
MIMAT0022726	CFD	hsa-miR-1306-5p	hsa_circ_0049271
MIMAT0022726	CLIC5	hsa-miR-1306-5p	hsa_circ_0049271
MIMAT0022726	CTF1	hsa-miR-1306-5p	hsa_circ_0049271
MIMAT0022726	CYBRD1	hsa-miR-1306-5p	hsa_circ_0049271
MIMAT0022726	DOK7	hsa-miR-1306-5p	hsa_circ_0049271
MIMAT0022726	DUSP1	hsa-miR-1306-5p	hsa_circ_0049271
MIMAT0022726	EML1	hsa-miR-1306-5p	hsa_circ_0049271
MIMAT0022726	EMP2	hsa-miR-1306-5p	hsa_circ_0049271
MIMAT0022726	ENG	hsa-miR-1306-5p	hsa_circ_0049271
MIMAT0022726	FGF2	hsa-miR-1306-5p	hsa_circ_0049271
MIMAT0022726	FLRT3	hsa-miR-1306-5p	hsa_circ_0049271
MIMAT0022726	GGA2	hsa-miR-1306-5p	hsa_circ_0049271
MIMAT0022726	GPRC5A	hsa-miR-1306-5p	hsa_circ_0049271
MIMAT0022726	GPRIN2	hsa-miR-1306-5p	hsa_circ_0049271
MIMAT0022726	IL11RA	hsa-miR-1306-5p	hsa_circ_0049271
MIMAT0022726	IL7R	hsa-miR-1306-5p	hsa_circ_0049271
MIMAT0022726	KCTD12	hsa-miR-1306-5p	hsa_circ_0049271
MIMAT0022726	KIAA0040	hsa-miR-1306-5p	hsa_circ_0049271
MIMAT0022726	LIMD1	hsa-miR-1306-5p	hsa_circ_0049271
MIMAT0022726	LIMS2	hsa-miR-1306-5p	hsa_circ_0049271
MIMAT0022726	MAOA	hsa-miR-1306-5p	hsa_circ_0049271
MIMAT0022726	MCC	hsa-miR-1306-5p	hsa_circ_0049271
MIMAT0022726	MS4A7	hsa-miR-1306-5p	hsa_circ_0049271
MIMAT0022726	NDRG2	hsa-miR-1306-5p	hsa_circ_0049271
MIMAT0022726	NEDD4L	hsa-miR-1306-5p	hsa_circ_0049271
MIMAT0022726	PCSK2	hsa-miR-1306-5p	hsa_circ_0049271
MIMAT0022726	PCYOX1	hsa-miR-1306-5p	hsa_circ_0049271
MIMAT0022726	PMP22	hsa-miR-1306-5p	hsa_circ_0049271
MIMAT0022726	PPP1R12B	hsa-miR-1306-5p	hsa_circ_0049271
MIMAT0022726	PRICKLE2	hsa-miR-1306-5p	hsa_circ_0049271
MIMAT0022726	PRX	hsa-miR-1306-5p	hsa_circ_0049271
MIMAT0022726	PTCH1	hsa-miR-1306-5p	hsa_circ_0049271
MIMAT0022726	PTPRB	hsa-miR-1306-5p	hsa_circ_0049271
MIMAT0022726	RAB17	hsa-miR-1306-5p	hsa_circ_0049271
MIMAT0022726	RBMS2	hsa-miR-1306-5p	hsa_circ_0049271
MIMAT0022726	RCAN1	hsa-miR-1306-5p	hsa_circ_0049271
MIMAT0022726	SCUBE2	hsa-miR-1306-5p	hsa_circ_0049271
MIMAT0022726	SYNM	hsa-miR-1306-5p	hsa_circ_0049271
MIMAT0022726	TGFBR3	hsa-miR-1306-5p	hsa_circ_0049271
MIMAT0022726	THRB	hsa-miR-1306-5p	hsa_circ_0049271
MIMAT0022726	TIMP3	hsa-miR-1306-5p	hsa_circ_0049271
MIMAT0022726	TLR4	hsa-miR-1306-5p	hsa_circ_0049271
MIMAT0022726	TSC22D3	hsa-miR-1306-5p	hsa_circ_0049271
MIMAT0022726	VTN	hsa-miR-1306-5p	hsa_circ_0049271
MIMAT0022726	ZBTB4	hsa-miR-1306-5p	hsa_circ_0049271
