# Supplementary material for: Construction and comprehensive analysis of a ceRNA network to reveal potential prognostic biomarkers for lung adenocarcinoma
Source: BMC Cancer. 2021 Jul 23;21:849. doi: 10.1186/s12885-021-08462-8 (PMC8299662; doi:10.1186/s12885-021-08462-8)
Supplement: Supplementary file 7 — Additional file 7. [file 12885_2021_8462_MOESM7_ESM.xlsx]

## Sheet: GSEA_GO
Supplementary Table S7. GO analysis of DEGs associated with hsa_circ_0049271 in LUAD.
Overlap Results
Collection(s):	C5
# overlaps shown:	10
# genesets in collections:	10192
# genes in comparison (n):	127
# genes in universe (N):	38404
Gene Set Name	# Genes in Gene Set (K)	Description	# Genes in Overlap (k)	k/K	p-value	FDR q-value
GO_CIRCULATORY_SYSTEM_DEVELOPMENT	1175	The process whose specific outcome is the progression of the circulatory system over time, from its formation to the mature structure. The circulatory system is the organ system that passes nutrients (such as amino acids and electrolytes), gases, hormones, blood cells, etc. to and from cells in the body to help fight diseases and help stabilize body temperature and pH to maintain homeostasis. [GO…	21	0.0179	3.14e-10	1.29e-06
GO_REGULATION_OF_CELL_POPULATION_PROLIFERATION	1716	Any process that modulates the frequency, rate or extent of cell proliferation. [GOC:jl]	25	0.0146	3.74e-10	1.29e-06
GO_CELL_JUNCTION	1313	A cellular component that forms a specialized region of connection between two or more cells, or between a cell and the extracellular matrix, or between two membrane-bound components of a cell, such as flagella. [GOC:aruk, GOC:bc, GOC:mah, http://www.vivo.colostate.edu/hbooks/cmb/cells/pmemb/junctions_a.html, ISBN:0198506732, PMID:26820516, PMID:28096264]	22	0.0168	3.78e-10	1.29e-06
GO_POSITIVE_REGULATION_OF_MOLECULAR_FUNCTION	1781	Any process that activates or increases the rate or extent of a molecular function, an elemental biological activity occurring at the molecular level, such as catalysis or binding. [GO:jl]	25	0.014	8.03e-10	2.05e-06
GO_PROTEIN_PHOSPHORYLATION	1994	The process of introducing a phosphate group on to a protein. [GOC:hb]	26	0.013	1.64e-09	3.35e-06
GO_ANIMAL_ORGAN_MORPHOGENESIS	1071	Morphogenesis of an animal organ. An organ is defined as a tissue or set of tissues that work together to perform a specific function or functions. Morphogenesis is the process in which anatomical structures are generated and organized. Organs are commonly observed as visibly distinct structures, but may also exist as loosely associated clusters of cells that work together to perform a specific f…	19	0.0177	2.71e-09	4.6e-06
GO_CELLULAR_COMPONENT_MORPHOGENESIS	1141	The process in which cellular structures, including whole cells or cell parts, are generated and organized. [GOC:dph, GOC:mah, GOC:tb]	19	0.0167	7.53e-09	1.1e-05
GO_ANATOMICAL_STRUCTURE_FORMATION_INVOLVED_IN_MORPHOGENESIS	1177	The developmental process pertaining to the initial formation of an anatomical structure from unspecified parts. This process begins with the specific processes that contribute to the appearance of the discrete structure and ends when the structural rudiment is recognizable. An anatomical structure is any biological entity that occupies space and is distinguished from its surroundings. Anatomical…	19	0.0161	1.24e-08	1.58e-05
GO_REGULATION_OF_PHOSPHORYLATION	1625	Any process that modulates the frequency, rate or extent of addition of phosphate groups into a molecule. [GOC:jl]	22	0.0135	1.84e-08	2.08e-05
GO_WHOLE_MEMBRANE	1671	Any lipid bilayer that completely encloses some structure, and all the proteins embedded in it or attached to it. Examples include the plasma membrane and most organelle membranes. [GOC:dos]	22	0.0132	3.01e-08	2.74e-05
Gene/Gene Set Overlap Matrix
Entrez Gene Id	Gene Symbol	Gene Description	GO_CIRCULATORY_SYSTEM_DEVELOPMENT	GO_REGULATION_OF_CELL_POPULATION_PROLIFERATION	GO_CELL_JUNCTION	GO_POSITIVE_REGULATION_OF_MOLECULAR_FUNCTION	GO_PROTEIN_PHOSPHORYLATION	GO_ANIMAL_ORGAN_MORPHOGENESIS	GO_CELLULAR_COMPONENT_MORPHOGENESIS	GO_ANATOMICAL_STRUCTURE_FORMATION_INVOLVED_IN_MORPHOGENESIS	GO_REGULATION_OF_PHOSPHORYLATION	GO_WHOLE_MEMBRANE
2247	FGF2	fibroblast growth factor 2 [Source:HGNC Symbol;Acc:HGNC:3676]	GO_CIRCULATORY_SYSTEM_DEVELOPMENT	GO_REGULATION_OF_CELL_POPULATION_PROLIFERATION		GO_POSITIVE_REGULATION_OF_MOLECULAR_FUNCTION	GO_PROTEIN_PHOSPHORYLATION	GO_ANIMAL_ORGAN_MORPHOGENESIS		GO_ANATOMICAL_STRUCTURE_FORMATION_INVOLVED_IN_MORPHOGENESIS	GO_REGULATION_OF_PHOSPHORYLATION
2013	EMP2	epithelial membrane protein 2 [Source:HGNC Symbol;Acc:HGNC:3334]	GO_CIRCULATORY_SYSTEM_DEVELOPMENT	GO_REGULATION_OF_CELL_POPULATION_PROLIFERATION		GO_POSITIVE_REGULATION_OF_MOLECULAR_FUNCTION	GO_PROTEIN_PHOSPHORYLATION			GO_ANATOMICAL_STRUCTURE_FORMATION_INVOLVED_IN_MORPHOGENESIS	GO_REGULATION_OF_PHOSPHORYLATION	GO_WHOLE_MEMBRANE
5155	PDGFB	platelet derived growth factor subunit B [Source:HGNC Symbol;Acc:HGNC:8800]	GO_CIRCULATORY_SYSTEM_DEVELOPMENT	GO_REGULATION_OF_CELL_POPULATION_PROLIFERATION		GO_POSITIVE_REGULATION_OF_MOLECULAR_FUNCTION	GO_PROTEIN_PHOSPHORYLATION				GO_REGULATION_OF_PHOSPHORYLATION
7049	TGFBR3	transforming growth factor beta receptor 3 [Source:HGNC Symbol;Acc:HGNC:11774]	GO_CIRCULATORY_SYSTEM_DEVELOPMENT	GO_REGULATION_OF_CELL_POPULATION_PROLIFERATION			GO_PROTEIN_PHOSPHORYLATION	GO_ANIMAL_ORGAN_MORPHOGENESIS		GO_ANATOMICAL_STRUCTURE_FORMATION_INVOLVED_IN_MORPHOGENESIS
4091	SMAD6	SMAD family member 6 [Source:HGNC Symbol;Acc:HGNC:6772]	GO_CIRCULATORY_SYSTEM_DEVELOPMENT	GO_REGULATION_OF_CELL_POPULATION_PROLIFERATION			GO_PROTEIN_PHOSPHORYLATION	GO_ANIMAL_ORGAN_MORPHOGENESIS			GO_REGULATION_OF_PHOSPHORYLATION
5727	PTCH1	patched 1 [Source:HGNC Symbol;Acc:HGNC:9585]	GO_CIRCULATORY_SYSTEM_DEVELOPMENT	GO_REGULATION_OF_CELL_POPULATION_PROLIFERATION				GO_ANIMAL_ORGAN_MORPHOGENESIS	GO_CELLULAR_COMPONENT_MORPHOGENESIS	GO_ANATOMICAL_STRUCTURE_FORMATION_INVOLVED_IN_MORPHOGENESIS		GO_WHOLE_MEMBRANE
6586	SLIT3	slit guidance ligand 3 [Source:HGNC Symbol;Acc:HGNC:11087]	GO_CIRCULATORY_SYSTEM_DEVELOPMENT	GO_REGULATION_OF_CELL_POPULATION_PROLIFERATION				GO_ANIMAL_ORGAN_MORPHOGENESIS	GO_CELLULAR_COMPONENT_MORPHOGENESIS
3373	HYAL1	hyaluronidase 1 [Source:HGNC Symbol;Acc:HGNC:5320]	GO_CIRCULATORY_SYSTEM_DEVELOPMENT	GO_REGULATION_OF_CELL_POPULATION_PROLIFERATION				GO_ANIMAL_ORGAN_MORPHOGENESIS		GO_ANATOMICAL_STRUCTURE_FORMATION_INVOLVED_IN_MORPHOGENESIS
358	AQP1	aquaporin 1 (Colton blood group) [Source:HGNC Symbol;Acc:HGNC:633]	GO_CIRCULATORY_SYSTEM_DEVELOPMENT	GO_REGULATION_OF_CELL_POPULATION_PROLIFERATION				GO_ANIMAL_ORGAN_MORPHOGENESIS		GO_ANATOMICAL_STRUCTURE_FORMATION_INVOLVED_IN_MORPHOGENESIS
8322	FZD4	frizzled class receptor 4 [Source:HGNC Symbol;Acc:HGNC:4042]	GO_CIRCULATORY_SYSTEM_DEVELOPMENT		GO_CELL_JUNCTION	GO_POSITIVE_REGULATION_OF_MOLECULAR_FUNCTION	GO_PROTEIN_PHOSPHORYLATION	GO_ANIMAL_ORGAN_MORPHOGENESIS	GO_CELLULAR_COMPONENT_MORPHOGENESIS		GO_REGULATION_OF_PHOSPHORYLATION	GO_WHOLE_MEMBRANE
2022	ENG	endoglin [Source:HGNC Symbol;Acc:HGNC:3349]	GO_CIRCULATORY_SYSTEM_DEVELOPMENT		GO_CELL_JUNCTION		GO_PROTEIN_PHOSPHORYLATION	GO_ANIMAL_ORGAN_MORPHOGENESIS		GO_ANATOMICAL_STRUCTURE_FORMATION_INVOLVED_IN_MORPHOGENESIS	GO_REGULATION_OF_PHOSPHORYLATION
23767	FLRT3	fibronectin leucine rich transmembrane protein 3 [Source:HGNC Symbol;Acc:HGNC:3762]	GO_CIRCULATORY_SYSTEM_DEVELOPMENT		GO_CELL_JUNCTION				GO_CELLULAR_COMPONENT_MORPHOGENESIS
11214	AKAP13	A-kinase anchoring protein 13 [Source:HGNC Symbol;Acc:HGNC:371]	GO_CIRCULATORY_SYSTEM_DEVELOPMENT			GO_POSITIVE_REGULATION_OF_MOLECULAR_FUNCTION	GO_PROTEIN_PHOSPHORYLATION		GO_CELLULAR_COMPONENT_MORPHOGENESIS	GO_ANATOMICAL_STRUCTURE_FORMATION_INVOLVED_IN_MORPHOGENESIS	GO_REGULATION_OF_PHOSPHORYLATION
6262	RYR2	ryanodine receptor 2 [Source:HGNC Symbol;Acc:HGNC:10484]	GO_CIRCULATORY_SYSTEM_DEVELOPMENT			GO_POSITIVE_REGULATION_OF_MOLECULAR_FUNCTION		GO_ANIMAL_ORGAN_MORPHOGENESIS
90627	STARD13	StAR related lipid transfer domain containing 13 [Source:HGNC Symbol;Acc:HGNC:19164]	GO_CIRCULATORY_SYSTEM_DEVELOPMENT			GO_POSITIVE_REGULATION_OF_MOLECULAR_FUNCTION				GO_ANATOMICAL_STRUCTURE_FORMATION_INVOLVED_IN_MORPHOGENESIS
23554	TSPAN12	tetraspanin 12 [Source:HGNC Symbol;Acc:HGNC:21641]	GO_CIRCULATORY_SYSTEM_DEVELOPMENT					GO_ANIMAL_ORGAN_MORPHOGENESIS		GO_ANATOMICAL_STRUCTURE_FORMATION_INVOLVED_IN_MORPHOGENESIS
3399	ID3	inhibitor of DNA binding 3, HLH protein [Source:HGNC Symbol;Acc:HGNC:5362]	GO_CIRCULATORY_SYSTEM_DEVELOPMENT					GO_ANIMAL_ORGAN_MORPHOGENESIS
10529	NEBL	nebulette [Source:HGNC Symbol;Acc:HGNC:16932]	GO_CIRCULATORY_SYSTEM_DEVELOPMENT						GO_CELLULAR_COMPONENT_MORPHOGENESIS	GO_ANATOMICAL_STRUCTURE_FORMATION_INVOLVED_IN_MORPHOGENESIS
55553	SOX6	SRY-box transcription factor 6 [Source:HGNC Symbol;Acc:HGNC:16421]	GO_CIRCULATORY_SYSTEM_DEVELOPMENT						GO_CELLULAR_COMPONENT_MORPHOGENESIS
5787	PTPRB	protein tyrosine phosphatase receptor type B [Source:HGNC Symbol;Acc:HGNC:9665]	GO_CIRCULATORY_SYSTEM_DEVELOPMENT							GO_ANATOMICAL_STRUCTURE_FORMATION_INVOLVED_IN_MORPHOGENESIS		GO_WHOLE_MEMBRANE
126393	HSPB6	heat shock protein family B (small) member 6 [Source:HGNC Symbol;Acc:HGNC:26511]	GO_CIRCULATORY_SYSTEM_DEVELOPMENT							GO_ANATOMICAL_STRUCTURE_FORMATION_INVOLVED_IN_MORPHOGENESIS
55679	LIMS2	LIM zinc finger domain containing 2 [Source:HGNC Symbol;Acc:HGNC:16084]		GO_REGULATION_OF_CELL_POPULATION_PROLIFERATION	GO_CELL_JUNCTION			GO_ANIMAL_ORGAN_MORPHOGENESIS	GO_CELLULAR_COMPONENT_MORPHOGENESIS
5376	PMP22	peripheral myelin protein 22 [Source:HGNC Symbol;Acc:HGNC:9118]		GO_REGULATION_OF_CELL_POPULATION_PROLIFERATION	GO_CELL_JUNCTION				GO_CELLULAR_COMPONENT_MORPHOGENESIS	GO_ANATOMICAL_STRUCTURE_FORMATION_INVOLVED_IN_MORPHOGENESIS
3071	NCKAP1L	NCK associated protein 1 like [Source:HGNC Symbol;Acc:HGNC:4862]		GO_REGULATION_OF_CELL_POPULATION_PROLIFERATION		GO_POSITIVE_REGULATION_OF_MOLECULAR_FUNCTION	GO_PROTEIN_PHOSPHORYLATION		GO_CELLULAR_COMPONENT_MORPHOGENESIS		GO_REGULATION_OF_PHOSPHORYLATION	GO_WHOLE_MEMBRANE
7099	TLR4	toll like receptor 4 [Source:HGNC Symbol;Acc:HGNC:11850]		GO_REGULATION_OF_CELL_POPULATION_PROLIFERATION		GO_POSITIVE_REGULATION_OF_MOLECULAR_FUNCTION	GO_PROTEIN_PHOSPHORYLATION				GO_REGULATION_OF_PHOSPHORYLATION	GO_WHOLE_MEMBRANE
894	CCND2	cyclin D2 [Source:HGNC Symbol;Acc:HGNC:1583]		GO_REGULATION_OF_CELL_POPULATION_PROLIFERATION		GO_POSITIVE_REGULATION_OF_MOLECULAR_FUNCTION	GO_PROTEIN_PHOSPHORYLATION				GO_REGULATION_OF_PHOSPHORYLATION
83595	SOX7	SRY-box transcription factor 7 [Source:HGNC Symbol;Acc:HGNC:18196]		GO_REGULATION_OF_CELL_POPULATION_PROLIFERATION		GO_POSITIVE_REGULATION_OF_MOLECULAR_FUNCTION				GO_ANATOMICAL_STRUCTURE_FORMATION_INVOLVED_IN_MORPHOGENESIS
1843	DUSP1	dual specificity phosphatase 1 [Source:HGNC Symbol;Acc:HGNC:3064]		GO_REGULATION_OF_CELL_POPULATION_PROLIFERATION			GO_PROTEIN_PHOSPHORYLATION				GO_REGULATION_OF_PHOSPHORYLATION
1489	CTF1	cardiotrophin 1 [Source:HGNC Symbol;Acc:HGNC:2499]		GO_REGULATION_OF_CELL_POPULATION_PROLIFERATION			GO_PROTEIN_PHOSPHORYLATION				GO_REGULATION_OF_PHOSPHORYLATION
85480	TSLP	thymic stromal lymphopoietin [Source:HGNC Symbol;Acc:HGNC:30743]		GO_REGULATION_OF_CELL_POPULATION_PROLIFERATION			GO_PROTEIN_PHOSPHORYLATION				GO_REGULATION_OF_PHOSPHORYLATION
57447	NDRG2	NDRG family member 2 [Source:HGNC Symbol;Acc:HGNC:14460]		GO_REGULATION_OF_CELL_POPULATION_PROLIFERATION			GO_PROTEIN_PHOSPHORYLATION				GO_REGULATION_OF_PHOSPHORYLATION
6503	SLA	Src like adaptor [Source:HGNC Symbol;Acc:HGNC:10902]		GO_REGULATION_OF_CELL_POPULATION_PROLIFERATION			GO_PROTEIN_PHOSPHORYLATION
3575	IL7R	interleukin 7 receptor [Source:HGNC Symbol;Acc:HGNC:6024]		GO_REGULATION_OF_CELL_POPULATION_PROLIFERATION					GO_CELLULAR_COMPONENT_MORPHOGENESIS			GO_WHOLE_MEMBRANE
9846	GAB2	GRB2 associated binding protein 2 [Source:HGNC Symbol;Acc:HGNC:14458]		GO_REGULATION_OF_CELL_POPULATION_PROLIFERATION					GO_CELLULAR_COMPONENT_MORPHOGENESIS
4163	MCC	MCC regulator of WNT signaling pathway [Source:HGNC Symbol;Acc:HGNC:6935]		GO_REGULATION_OF_CELL_POPULATION_PROLIFERATION
7832	BTG2	BTG anti-proliferation factor 2 [Source:HGNC Symbol;Acc:HGNC:1131]		GO_REGULATION_OF_CELL_POPULATION_PROLIFERATION
3590	IL11RA	interleukin 11 receptor subunit alpha [Source:HGNC Symbol;Acc:HGNC:5967]		GO_REGULATION_OF_CELL_POPULATION_PROLIFERATION
285489	DOK7	docking protein 7 [Source:HGNC Symbol;Acc:HGNC:26594]			GO_CELL_JUNCTION	GO_POSITIVE_REGULATION_OF_MOLECULAR_FUNCTION	GO_PROTEIN_PHOSPHORYLATION				GO_REGULATION_OF_PHOSPHORYLATION
57669	EPB41L5	erythrocyte membrane protein band 4.1 like 5 [Source:HGNC Symbol;Acc:HGNC:19819]			GO_CELL_JUNCTION	GO_POSITIVE_REGULATION_OF_MOLECULAR_FUNCTION			GO_CELLULAR_COMPONENT_MORPHOGENESIS	GO_ANATOMICAL_STRUCTURE_FORMATION_INVOLVED_IN_MORPHOGENESIS
23237	ARC	activity regulated cytoskeleton associated protein [Source:HGNC Symbol;Acc:HGNC:648]			GO_CELL_JUNCTION	GO_POSITIVE_REGULATION_OF_MOLECULAR_FUNCTION			GO_CELLULAR_COMPONENT_MORPHOGENESIS			GO_WHOLE_MEMBRANE
260425	MAGI3	membrane associated guanylate kinase, WW and PDZ domain containing 3 [Source:HGNC Symbol;Acc:HGNC:29647]			GO_CELL_JUNCTION		GO_PROTEIN_PHOSPHORYLATION				GO_REGULATION_OF_PHOSPHORYLATION
22941	SHANK2	SH3 and multiple ankyrin repeat domains 2 [Source:HGNC Symbol;Acc:HGNC:14295]			GO_CELL_JUNCTION			GO_ANIMAL_ORGAN_MORPHOGENESIS	GO_CELLULAR_COMPONENT_MORPHOGENESIS
23114	NFASC	neurofascin [Source:HGNC Symbol;Acc:HGNC:29866]			GO_CELL_JUNCTION				GO_CELLULAR_COMPONENT_MORPHOGENESIS	GO_ANATOMICAL_STRUCTURE_FORMATION_INVOLVED_IN_MORPHOGENESIS		GO_WHOLE_MEMBRANE
8994	LIMD1	LIM domains containing 1 [Source:HGNC Symbol;Acc:HGNC:6612]			GO_CELL_JUNCTION				GO_CELLULAR_COMPONENT_MORPHOGENESIS
10497	UNC13B	unc-13 homolog B [Source:HGNC Symbol;Acc:HGNC:12566]			GO_CELL_JUNCTION							GO_WHOLE_MEMBRANE
6844	VAMP2	vesicle associated membrane protein 2 [Source:HGNC Symbol;Acc:HGNC:12643]			GO_CELL_JUNCTION							GO_WHOLE_MEMBRANE
2890	GRIA1	glutamate ionotropic receptor AMPA type subunit 1 [Source:HGNC Symbol;Acc:HGNC:4571]			GO_CELL_JUNCTION							GO_WHOLE_MEMBRANE
23336	SYNM	synemin [Source:HGNC Symbol;Acc:HGNC:24466]			GO_CELL_JUNCTION
2037	EPB41L2	erythrocyte membrane protein band 4.1 like 2 [Source:HGNC Symbol;Acc:HGNC:3379]			GO_CELL_JUNCTION
9223	MAGI1	membrane associated guanylate kinase, WW and PDZ domain containing 1 [Source:HGNC Symbol;Acc:HGNC:946]			GO_CELL_JUNCTION
115207	KCTD12	potassium channel tetramerization domain containing 12 [Source:HGNC Symbol;Acc:HGNC:14678]			GO_CELL_JUNCTION
171024	SYNPO2	synaptopodin 2 [Source:HGNC Symbol;Acc:HGNC:17732]			GO_CELL_JUNCTION
57716	PRX	periaxin [Source:HGNC Symbol;Acc:HGNC:13797]			GO_CELL_JUNCTION
145270	PRIMA1	proline rich membrane anchor 1 [Source:HGNC Symbol;Acc:HGNC:18319]			GO_CELL_JUNCTION
7448	VTN	vitronectin [Source:HGNC Symbol;Acc:HGNC:12724]				GO_POSITIVE_REGULATION_OF_MOLECULAR_FUNCTION	GO_PROTEIN_PHOSPHORYLATION			GO_ANATOMICAL_STRUCTURE_FORMATION_INVOLVED_IN_MORPHOGENESIS	GO_REGULATION_OF_PHOSPHORYLATION
9052	GPRC5A	G protein-coupled receptor class C group 5 member A [Source:HGNC Symbol;Acc:HGNC:9836]				GO_POSITIVE_REGULATION_OF_MOLECULAR_FUNCTION	GO_PROTEIN_PHOSPHORYLATION				GO_REGULATION_OF_PHOSPHORYLATION
4242	MFNG	MFNG O-fucosylpeptide 3-beta-N-acetylglucosaminyltransferase [Source:HGNC Symbol;Acc:HGNC:7038]				GO_POSITIVE_REGULATION_OF_MOLECULAR_FUNCTION				GO_ANATOMICAL_STRUCTURE_FORMATION_INVOLVED_IN_MORPHOGENESIS
5208	PFKFB2	6-phosphofructo-2-kinase/fructose-2,6-biphosphatase 2 [Source:HGNC Symbol;Acc:HGNC:8873]				GO_POSITIVE_REGULATION_OF_MOLECULAR_FUNCTION					GO_REGULATION_OF_PHOSPHORYLATION
83464	APH1B	aph-1 homolog B, gamma-secretase subunit [Source:HGNC Symbol;Acc:HGNC:24080]				GO_POSITIVE_REGULATION_OF_MOLECULAR_FUNCTION						GO_WHOLE_MEMBRANE
482	ATP1B2	ATPase Na+/K+ transporting subunit beta 2 [Source:HGNC Symbol;Acc:HGNC:805]				GO_POSITIVE_REGULATION_OF_MOLECULAR_FUNCTION
4660	PPP1R12B	protein phosphatase 1 regulatory subunit 12B [Source:HGNC Symbol;Acc:HGNC:7619]				GO_POSITIVE_REGULATION_OF_MOLECULAR_FUNCTION
440503	PLIN5	perilipin 5 [Source:HGNC Symbol;Acc:HGNC:33196]				GO_POSITIVE_REGULATION_OF_MOLECULAR_FUNCTION
64411	ARAP3	ArfGAP with RhoGAP domain, ankyrin repeat and PH domain 3 [Source:HGNC Symbol;Acc:HGNC:24097]				GO_POSITIVE_REGULATION_OF_MOLECULAR_FUNCTION
259173	ALS2CL	ALS2 C-terminal like [Source:HGNC Symbol;Acc:HGNC:20605]				GO_POSITIVE_REGULATION_OF_MOLECULAR_FUNCTION
6867	TACC1	transforming acidic coiled-coil containing protein 1 [Source:HGNC Symbol;Acc:HGNC:11522]				GO_POSITIVE_REGULATION_OF_MOLECULAR_FUNCTION
2674	GFRA1	GDNF family receptor alpha 1 [Source:HGNC Symbol;Acc:HGNC:4243]					GO_PROTEIN_PHOSPHORYLATION		GO_CELLULAR_COMPONENT_MORPHOGENESIS
7078	TIMP3	TIMP metallopeptidase inhibitor 3 [Source:HGNC Symbol;Acc:HGNC:11822]					GO_PROTEIN_PHOSPHORYLATION				GO_REGULATION_OF_PHOSPHORYLATION
55504	TNFRSF19	TNF receptor superfamily member 19 [Source:HGNC Symbol;Acc:HGNC:11915]					GO_PROTEIN_PHOSPHORYLATION				GO_REGULATION_OF_PHOSPHORYLATION
23171	GPD1L	glycerol-3-phosphate dehydrogenase 1 like [Source:HGNC Symbol;Acc:HGNC:28956]					GO_PROTEIN_PHOSPHORYLATION				GO_REGULATION_OF_PHOSPHORYLATION
2051	EPHB6	EPH receptor B6 [Source:HGNC Symbol;Acc:HGNC:3396]					GO_PROTEIN_PHOSPHORYLATION
81617	CAB39L	calcium binding protein 39 like [Source:HGNC Symbol;Acc:HGNC:20290]					GO_PROTEIN_PHOSPHORYLATION
64651	CSRNP1	cysteine and serine rich nuclear protein 1 [Source:HGNC Symbol;Acc:HGNC:14300]						GO_ANIMAL_ORGAN_MORPHOGENESIS
7068	THRB	thyroid hormone receptor beta [Source:HGNC Symbol;Acc:HGNC:11799]						GO_ANIMAL_ORGAN_MORPHOGENESIS
3983	ABLIM1	actin binding LIM protein 1 [Source:HGNC Symbol;Acc:HGNC:78]						GO_ANIMAL_ORGAN_MORPHOGENESIS
249	ALPL	alkaline phosphatase, biomineralization associated [Source:HGNC Symbol;Acc:HGNC:438]						GO_ANIMAL_ORGAN_MORPHOGENESIS
166336	PRICKLE2	prickle planar cell polarity protein 2 [Source:HGNC Symbol;Acc:HGNC:20340]						GO_ANIMAL_ORGAN_MORPHOGENESIS
23327	NEDD4L	NEDD4 like E3 ubiquitin protein ligase [Source:HGNC Symbol;Acc:HGNC:7728]							GO_CELLULAR_COMPONENT_MORPHOGENESIS
7056	THBD	thrombomodulin [Source:HGNC Symbol;Acc:HGNC:11784]										GO_WHOLE_MEMBRANE
4128	MAOA	monoamine oxidase A [Source:HGNC Symbol;Acc:HGNC:6833]										GO_WHOLE_MEMBRANE
64284	RAB17	RAB17, member RAS oncogene family [Source:HGNC Symbol;Acc:HGNC:16523]										GO_WHOLE_MEMBRANE
79901	CYBRD1	cytochrome b reductase 1 [Source:HGNC Symbol;Acc:HGNC:20797]										GO_WHOLE_MEMBRANE
221	ALDH3B1	aldehyde dehydrogenase 3 family member B1 [Source:HGNC Symbol;Acc:HGNC:410]										GO_WHOLE_MEMBRANE
23062	GGA2	golgi associated, gamma adaptin ear containing, ARF binding protein 2 [Source:HGNC Symbol;Acc:HGNC:16064]										GO_WHOLE_MEMBRANE
56895	AGPAT4	1-acylglycerol-3-phosphate O-acyltransferase 4 [Source:HGNC Symbol;Acc:HGNC:20885]										GO_WHOLE_MEMBRANE
375775	PNPLA7	patatin like phospholipase domain containing 7 [Source:HGNC Symbol;Acc:HGNC:24768]										GO_WHOLE_MEMBRANE
11264	PXMP4	peroxisomal membrane protein 4 [Source:HGNC Symbol;Acc:HGNC:15920]										GO_WHOLE_MEMBRANE
1827	RCAN1	regulator of calcineurin 1 [Source:HGNC Symbol;Acc:HGNC:3040]
9806	SPOCK2	SPARC (osteonectin), cwcv and kazal like domains proteoglycan 2 [Source:HGNC Symbol;Acc:HGNC:13564]
84530	SRRM4	serine/arginine repetitive matrix 4 [Source:HGNC Symbol;Acc:HGNC:29389]
2009	EML1	EMAP like 1 [Source:HGNC Symbol;Acc:HGNC:3330]
10659	CELF2	CUGBP Elav-like family member 2 [Source:HGNC Symbol;Acc:HGNC:2550]
11343	MGLL	monoglyceride lipase [Source:HGNC Symbol;Acc:HGNC:17038]
25890	ABI3BP	ABI family member 3 binding protein [Source:HGNC Symbol;Acc:HGNC:17265]
5126	PCSK2	proprotein convertase subtilisin/kexin type 2 [Source:HGNC Symbol;Acc:HGNC:8744]
9728	SECISBP2L	SECIS binding protein 2 like [Source:HGNC Symbol;Acc:HGNC:28997]
57658	CALCOCO1	calcium binding and coiled-coil domain 1 [Source:HGNC Symbol;Acc:HGNC:29306]
375033	PEAR1	platelet endothelial aggregation receptor 1 [Source:HGNC Symbol;Acc:HGNC:33631]
4239	MFAP4	microfibril associated protein 4 [Source:HGNC Symbol;Acc:HGNC:7035]
3899	AFF3	AF4/FMR2 family member 3 [Source:HGNC Symbol;Acc:HGNC:6473]
57419	SLC24A3	solute carrier family 24 member 3 [Source:HGNC Symbol;Acc:HGNC:10977]
64116	SLC39A8	solute carrier family 39 member 8 [Source:HGNC Symbol;Acc:HGNC:20862]
53405	CLIC5	chloride intracellular channel 5 [Source:HGNC Symbol;Acc:HGNC:13517]
27010	TPK1	thiamin pyrophosphokinase 1 [Source:HGNC Symbol;Acc:HGNC:17358]
1831	TSC22D3	TSC22 domain family member 3 [Source:HGNC Symbol;Acc:HGNC:3051]
51449	PCYOX1	prenylcysteine oxidase 1 [Source:HGNC Symbol;Acc:HGNC:20588]
27443	CECR2	CECR2 histone acetyl-lysine reader [Source:HGNC Symbol;Acc:HGNC:1840]
55244	SLC47A1	solute carrier family 47 member 1 [Source:HGNC Symbol;Acc:HGNC:25588]
10349	ABCA10	ATP binding cassette subfamily A member 10 [Source:HGNC Symbol;Acc:HGNC:30]
768239	PSAPL1	prosaposin like 1 (gene/pseudogene) [Source:HGNC Symbol;Acc:HGNC:33131]
57659	ZBTB4	zinc finger and BTB domain containing 4 [Source:HGNC Symbol;Acc:HGNC:23847]
23331	TTC28	tetratricopeptide repeat domain 28 [Source:HGNC Symbol;Acc:HGNC:29179]
57758	SCUBE2	signal peptide, CUB domain and EGF like domain containing 2 [Source:HGNC Symbol;Acc:HGNC:30425]
401548	SNX30	sorting nexin family member 30 [Source:HGNC Symbol;Acc:HGNC:23685]
7092	TLL1	tolloid like 1 [Source:HGNC Symbol;Acc:HGNC:11843]
222484	LNX2	ligand of numb-protein X 2 [Source:HGNC Symbol;Acc:HGNC:20421]
1428	CRYM	crystallin mu [Source:HGNC Symbol;Acc:HGNC:2418]
1675	CFD	complement factor D [Source:HGNC Symbol;Acc:HGNC:2771]
345275	HSD17B13	hydroxysteroid 17-beta dehydrogenase 13 [Source:HGNC Symbol;Acc:HGNC:18685]
125	ADH1B	alcohol dehydrogenase 1B (class I), beta polypeptide [Source:HGNC Symbol;Acc:HGNC:250]
4337	MOCS1	molybdenum cofactor synthesis 1 [Source:HGNC Symbol;Acc:HGNC:7190]
5939	RBMS2	RNA binding motif single stranded interacting protein 2 [Source:HGNC Symbol;Acc:HGNC:9909]
220965	FAM13C	family with sequence similarity 13 member C [Source:HGNC Symbol;Acc:HGNC:19371]
54893	MTMR10	myotubularin related protein 10 [Source:HGNC Symbol;Acc:HGNC:25999]
56967	C14orf132	chromosome 14 open reading frame 132 [Source:HGNC Symbol;Acc:HGNC:20346]
58475	MS4A7	membrane spanning 4-domains A7 [Source:NCBI gene;Acc:58475]
9674	KIAA0040	KIAA0040 [Source:HGNC Symbol;Acc:HGNC:28950]
9721	GPRIN2	G protein regulated inducer of neurite outgrowth 2 [Source:HGNC Symbol;Acc:HGNC:23730]
