# Supplementary material for: Construction and comprehensive analysis of a ceRNA network to reveal potential prognostic biomarkers for lung adenocarcinoma
Source: BMC Cancer. 2021 Jul 23;21:849. doi: 10.1186/s12885-021-08462-8 (PMC8299662; doi:10.1186/s12885-021-08462-8)
Supplement: Supplementary file 8 — Additional file 8. [file 12885_2021_8462_MOESM8_ESM.xlsx]

## Sheet: GESA_KEGG
Supplementary Table S8. KEGG analysis of DEGs associated with hsa_circ_0049271 in LUAD.
Overlap Results
Collection(s):	CP:KEGG
# overlaps shown:	3
# genesets in collections:	186
# genes in comparison (n):	127
# genes in universe (N):	38404
Gene Set Name	# Genes in Gene Set (K)	Description	# Genes in Overlap (k)	k/K	p-value	FDR q-value
KEGG_JAK_STAT_SIGNALING_PATHWAY	155	Jak-STAT signaling pathway	5	0.0323	0.000172	0.0229
KEGG_CYTOKINE_CYTOKINE_RECEPTOR_INTERACTION	265	Cytokine-cytokine receptor interaction	6	0.0226	0.000263	0.0229
KEGG_TYROSINE_METABOLISM	42	Tyrosine metabolism	3	0.0714	0.000369	0.0229
Gene/Gene Set Overlap Matrix
Entrez Gene Id	Gene Symbol	Gene Description	KEGG_JAK_STAT_SIGNALING_PATHWAY	KEGG_CYTOKINE_CYTOKINE_RECEPTOR_INTERACTION	KEGG_TYROSINE_METABOLISM
3575	IL7R	interleukin 7 receptor [Source:HGNC Symbol;Acc:HGNC:6024]	KEGG_JAK_STAT_SIGNALING_PATHWAY	KEGG_CYTOKINE_CYTOKINE_RECEPTOR_INTERACTION
3590	IL11RA	interleukin 11 receptor subunit alpha [Source:HGNC Symbol;Acc:HGNC:5967]	KEGG_JAK_STAT_SIGNALING_PATHWAY	KEGG_CYTOKINE_CYTOKINE_RECEPTOR_INTERACTION
1489	CTF1	cardiotrophin 1 [Source:HGNC Symbol;Acc:HGNC:2499]	KEGG_JAK_STAT_SIGNALING_PATHWAY	KEGG_CYTOKINE_CYTOKINE_RECEPTOR_INTERACTION
85480	TSLP	thymic stromal lymphopoietin [Source:HGNC Symbol;Acc:HGNC:30743]	KEGG_JAK_STAT_SIGNALING_PATHWAY	KEGG_CYTOKINE_CYTOKINE_RECEPTOR_INTERACTION
894	CCND2	cyclin D2 [Source:HGNC Symbol;Acc:HGNC:1583]	KEGG_JAK_STAT_SIGNALING_PATHWAY
5155	PDGFB	platelet derived growth factor subunit B [Source:HGNC Symbol;Acc:HGNC:8800]		KEGG_CYTOKINE_CYTOKINE_RECEPTOR_INTERACTION
55504	TNFRSF19	TNF receptor superfamily member 19 [Source:HGNC Symbol;Acc:HGNC:11915]		KEGG_CYTOKINE_CYTOKINE_RECEPTOR_INTERACTION
221	ALDH3B1	aldehyde dehydrogenase 3 family member B1 [Source:HGNC Symbol;Acc:HGNC:410]			KEGG_TYROSINE_METABOLISM
4128	MAOA	monoamine oxidase A [Source:HGNC Symbol;Acc:HGNC:6833]			KEGG_TYROSINE_METABOLISM
125	ADH1B	alcohol dehydrogenase 1B (class I), beta polypeptide [Source:HGNC Symbol;Acc:HGNC:250]			KEGG_TYROSINE_METABOLISM
482	ATP1B2	ATPase Na+/K+ transporting subunit beta 2 [Source:HGNC Symbol;Acc:HGNC:805]
358	AQP1	aquaporin 1 (Colton blood group) [Source:HGNC Symbol;Acc:HGNC:633]
3373	HYAL1	hyaluronidase 1 [Source:HGNC Symbol;Acc:HGNC:5320]
23062	GGA2	golgi associated, gamma adaptin ear containing, ARF binding protein 2 [Source:HGNC Symbol;Acc:HGNC:16064]
768239	PSAPL1	prosaposin like 1 (gene/pseudogene) [Source:HGNC Symbol;Acc:HGNC:33131]
23327	NEDD4L	NEDD4 like E3 ubiquitin protein ligase [Source:HGNC Symbol;Acc:HGNC:7728]
2051	EPHB6	EPH receptor B6 [Source:HGNC Symbol;Acc:HGNC:3396]
3983	ABLIM1	actin binding LIM protein 1 [Source:HGNC Symbol;Acc:HGNC:78]
6586	SLIT3	slit guidance ligand 3 [Source:HGNC Symbol;Acc:HGNC:11087]
2037	EPB41L2	erythrocyte membrane protein band 4.1 like 2 [Source:HGNC Symbol;Acc:HGNC:3379]
260425	MAGI3	membrane associated guanylate kinase, WW and PDZ domain containing 3 [Source:HGNC Symbol;Acc:HGNC:29647]
9223	MAGI1	membrane associated guanylate kinase, WW and PDZ domain containing 1 [Source:HGNC Symbol;Acc:HGNC:946]
56895	AGPAT4	1-acylglycerol-3-phosphate O-acyltransferase 4 [Source:HGNC Symbol;Acc:HGNC:20885]
11343	MGLL	monoglyceride lipase [Source:HGNC Symbol;Acc:HGNC:17038]
8322	FZD4	frizzled class receptor 4 [Source:HGNC Symbol;Acc:HGNC:4042]
166336	PRICKLE2	prickle planar cell polarity protein 2 [Source:HGNC Symbol;Acc:HGNC:20340]
5727	PTCH1	patched 1 [Source:HGNC Symbol;Acc:HGNC:9585]
1675	CFD	complement factor D [Source:HGNC Symbol;Acc:HGNC:2771]
7056	THBD	thrombomodulin [Source:HGNC Symbol;Acc:HGNC:11784]
2247	FGF2	fibroblast growth factor 2 [Source:HGNC Symbol;Acc:HGNC:3676]
23171	GPD1L	glycerol-3-phosphate dehydrogenase 1 like [Source:HGNC Symbol;Acc:HGNC:28956]
6262	RYR2	ryanodine receptor 2 [Source:HGNC Symbol;Acc:HGNC:10484]
7448	VTN	vitronectin [Source:HGNC Symbol;Acc:HGNC:12724]
3399	ID3	inhibitor of DNA binding 3, HLH protein [Source:HGNC Symbol;Acc:HGNC:5362]
4091	SMAD6	SMAD family member 6 [Source:HGNC Symbol;Acc:HGNC:6772]
3071	NCKAP1L	NCK associated protein 1 like [Source:HGNC Symbol;Acc:HGNC:4862]
1843	DUSP1	dual specificity phosphatase 1 [Source:HGNC Symbol;Acc:HGNC:3064]
64411	ARAP3	ArfGAP with RhoGAP domain, ankyrin repeat and PH domain 3 [Source:HGNC Symbol;Acc:HGNC:24097]
2890	GRIA1	glutamate ionotropic receptor AMPA type subunit 1 [Source:HGNC Symbol;Acc:HGNC:4571]
7068	THRB	thyroid hormone receptor beta [Source:HGNC Symbol;Acc:HGNC:11799]
23114	NFASC	neurofascin [Source:HGNC Symbol;Acc:HGNC:29866]
4660	PPP1R12B	protein phosphatase 1 regulatory subunit 12B [Source:HGNC Symbol;Acc:HGNC:7619]
7099	TLR4	toll like receptor 4 [Source:HGNC Symbol;Acc:HGNC:11850]
9846	GAB2	GRB2 associated binding protein 2 [Source:HGNC Symbol;Acc:HGNC:14458]
11264	PXMP4	peroxisomal membrane protein 4 [Source:HGNC Symbol;Acc:HGNC:15920]
5787	PTPRB	protein tyrosine phosphatase receptor type B [Source:HGNC Symbol;Acc:HGNC:9665]
81617	CAB39L	calcium binding protein 39 like [Source:HGNC Symbol;Acc:HGNC:20290]
4242	MFNG	MFNG O-fucosylpeptide 3-beta-N-acetylglucosaminyltransferase [Source:HGNC Symbol;Acc:HGNC:7038]
10349	ABCA10	ATP binding cassette subfamily A member 10 [Source:HGNC Symbol;Acc:HGNC:30]
6844	VAMP2	vesicle associated membrane protein 2 [Source:HGNC Symbol;Acc:HGNC:12643]
5208	PFKFB2	6-phosphofructo-2-kinase/fructose-2,6-biphosphatase 2 [Source:HGNC Symbol;Acc:HGNC:8873]
249	ALPL	alkaline phosphatase, biomineralization associated [Source:HGNC Symbol;Acc:HGNC:438]
10497	UNC13B	unc-13 homolog B [Source:HGNC Symbol;Acc:HGNC:12566]
10529	NEBL	nebulette [Source:HGNC Symbol;Acc:HGNC:16932]
10659	CELF2	CUGBP Elav-like family member 2 [Source:HGNC Symbol;Acc:HGNC:2550]
11214	AKAP13	A-kinase anchoring protein 13 [Source:HGNC Symbol;Acc:HGNC:371]
115207	KCTD12	potassium channel tetramerization domain containing 12 [Source:HGNC Symbol;Acc:HGNC:14678]
126393	HSPB6	heat shock protein family B (small) member 6 [Source:HGNC Symbol;Acc:HGNC:26511]
1428	CRYM	crystallin mu [Source:HGNC Symbol;Acc:HGNC:2418]
145270	PRIMA1	proline rich membrane anchor 1 [Source:HGNC Symbol;Acc:HGNC:18319]
171024	SYNPO2	synaptopodin 2 [Source:HGNC Symbol;Acc:HGNC:17732]
1827	RCAN1	regulator of calcineurin 1 [Source:HGNC Symbol;Acc:HGNC:3040]
1831	TSC22D3	TSC22 domain family member 3 [Source:HGNC Symbol;Acc:HGNC:3051]
2009	EML1	EMAP like 1 [Source:HGNC Symbol;Acc:HGNC:3330]
2013	EMP2	epithelial membrane protein 2 [Source:HGNC Symbol;Acc:HGNC:3334]
2022	ENG	endoglin [Source:HGNC Symbol;Acc:HGNC:3349]
220965	FAM13C	family with sequence similarity 13 member C [Source:HGNC Symbol;Acc:HGNC:19371]
222484	LNX2	ligand of numb-protein X 2 [Source:HGNC Symbol;Acc:HGNC:20421]
22941	SHANK2	SH3 and multiple ankyrin repeat domains 2 [Source:HGNC Symbol;Acc:HGNC:14295]
23237	ARC	activity regulated cytoskeleton associated protein [Source:HGNC Symbol;Acc:HGNC:648]
23331	TTC28	tetratricopeptide repeat domain 28 [Source:HGNC Symbol;Acc:HGNC:29179]
23336	SYNM	synemin [Source:HGNC Symbol;Acc:HGNC:24466]
23554	TSPAN12	tetraspanin 12 [Source:HGNC Symbol;Acc:HGNC:21641]
23767	FLRT3	fibronectin leucine rich transmembrane protein 3 [Source:HGNC Symbol;Acc:HGNC:3762]
25890	ABI3BP	ABI family member 3 binding protein [Source:HGNC Symbol;Acc:HGNC:17265]
259173	ALS2CL	ALS2 C-terminal like [Source:HGNC Symbol;Acc:HGNC:20605]
2674	GFRA1	GDNF family receptor alpha 1 [Source:HGNC Symbol;Acc:HGNC:4243]
27010	TPK1	thiamin pyrophosphokinase 1 [Source:HGNC Symbol;Acc:HGNC:17358]
27443	CECR2	CECR2 histone acetyl-lysine reader [Source:HGNC Symbol;Acc:HGNC:1840]
285489	DOK7	docking protein 7 [Source:HGNC Symbol;Acc:HGNC:26594]
345275	HSD17B13	hydroxysteroid 17-beta dehydrogenase 13 [Source:HGNC Symbol;Acc:HGNC:18685]
375033	PEAR1	platelet endothelial aggregation receptor 1 [Source:HGNC Symbol;Acc:HGNC:33631]
375775	PNPLA7	patatin like phospholipase domain containing 7 [Source:HGNC Symbol;Acc:HGNC:24768]
3899	AFF3	AF4/FMR2 family member 3 [Source:HGNC Symbol;Acc:HGNC:6473]
401548	SNX30	sorting nexin family member 30 [Source:HGNC Symbol;Acc:HGNC:23685]
4163	MCC	MCC regulator of WNT signaling pathway [Source:HGNC Symbol;Acc:HGNC:6935]
4239	MFAP4	microfibril associated protein 4 [Source:HGNC Symbol;Acc:HGNC:7035]
4337	MOCS1	molybdenum cofactor synthesis 1 [Source:HGNC Symbol;Acc:HGNC:7190]
440503	PLIN5	perilipin 5 [Source:HGNC Symbol;Acc:HGNC:33196]
5126	PCSK2	proprotein convertase subtilisin/kexin type 2 [Source:HGNC Symbol;Acc:HGNC:8744]
51449	PCYOX1	prenylcysteine oxidase 1 [Source:HGNC Symbol;Acc:HGNC:20588]
53405	CLIC5	chloride intracellular channel 5 [Source:HGNC Symbol;Acc:HGNC:13517]
5376	PMP22	peripheral myelin protein 22 [Source:HGNC Symbol;Acc:HGNC:9118]
54893	MTMR10	myotubularin related protein 10 [Source:HGNC Symbol;Acc:HGNC:25999]
55244	SLC47A1	solute carrier family 47 member 1 [Source:HGNC Symbol;Acc:HGNC:25588]
55553	SOX6	SRY-box transcription factor 6 [Source:HGNC Symbol;Acc:HGNC:16421]
55679	LIMS2	LIM zinc finger domain containing 2 [Source:HGNC Symbol;Acc:HGNC:16084]
56967	C14orf132	chromosome 14 open reading frame 132 [Source:HGNC Symbol;Acc:HGNC:20346]
57419	SLC24A3	solute carrier family 24 member 3 [Source:HGNC Symbol;Acc:HGNC:10977]
57447	NDRG2	NDRG family member 2 [Source:HGNC Symbol;Acc:HGNC:14460]
57658	CALCOCO1	calcium binding and coiled-coil domain 1 [Source:HGNC Symbol;Acc:HGNC:29306]
57659	ZBTB4	zinc finger and BTB domain containing 4 [Source:HGNC Symbol;Acc:HGNC:23847]
57669	EPB41L5	erythrocyte membrane protein band 4.1 like 5 [Source:HGNC Symbol;Acc:HGNC:19819]
57716	PRX	periaxin [Source:HGNC Symbol;Acc:HGNC:13797]
57758	SCUBE2	signal peptide, CUB domain and EGF like domain containing 2 [Source:HGNC Symbol;Acc:HGNC:30425]
58475	MS4A7	membrane spanning 4-domains A7 [Source:NCBI gene;Acc:58475]
5939	RBMS2	RNA binding motif single stranded interacting protein 2 [Source:HGNC Symbol;Acc:HGNC:9909]
64116	SLC39A8	solute carrier family 39 member 8 [Source:HGNC Symbol;Acc:HGNC:20862]
64284	RAB17	RAB17, member RAS oncogene family [Source:HGNC Symbol;Acc:HGNC:16523]
64651	CSRNP1	cysteine and serine rich nuclear protein 1 [Source:HGNC Symbol;Acc:HGNC:14300]
6503	SLA	Src like adaptor [Source:HGNC Symbol;Acc:HGNC:10902]
6867	TACC1	transforming acidic coiled-coil containing protein 1 [Source:HGNC Symbol;Acc:HGNC:11522]
7049	TGFBR3	transforming growth factor beta receptor 3 [Source:HGNC Symbol;Acc:HGNC:11774]
7078	TIMP3	TIMP metallopeptidase inhibitor 3 [Source:HGNC Symbol;Acc:HGNC:11822]
7092	TLL1	tolloid like 1 [Source:HGNC Symbol;Acc:HGNC:11843]
7832	BTG2	BTG anti-proliferation factor 2 [Source:HGNC Symbol;Acc:HGNC:1131]
79901	CYBRD1	cytochrome b reductase 1 [Source:HGNC Symbol;Acc:HGNC:20797]
83464	APH1B	aph-1 homolog B, gamma-secretase subunit [Source:HGNC Symbol;Acc:HGNC:24080]
83595	SOX7	SRY-box transcription factor 7 [Source:HGNC Symbol;Acc:HGNC:18196]
84530	SRRM4	serine/arginine repetitive matrix 4 [Source:HGNC Symbol;Acc:HGNC:29389]
8994	LIMD1	LIM domains containing 1 [Source:HGNC Symbol;Acc:HGNC:6612]
9052	GPRC5A	G protein-coupled receptor class C group 5 member A [Source:HGNC Symbol;Acc:HGNC:9836]
90627	STARD13	StAR related lipid transfer domain containing 13 [Source:HGNC Symbol;Acc:HGNC:19164]
9674	KIAA0040	KIAA0040 [Source:HGNC Symbol;Acc:HGNC:28950]
9721	GPRIN2	G protein regulated inducer of neurite outgrowth 2 [Source:HGNC Symbol;Acc:HGNC:23730]
9728	SECISBP2L	SECIS binding protein 2 like [Source:HGNC Symbol;Acc:HGNC:28997]
9806	SPOCK2	SPARC (osteonectin), cwcv and kazal like domains proteoglycan 2 [Source:HGNC Symbol;Acc:HGNC:13564]
